# Supplementary material for: 3-Ethyl-6-[3-(4-fluoro­phen­yl)-1H-pyrazol-4-yl]-1,2,4-triazolo[3,4-b][1,3,4]thia­diazole
Source: Acta Crystallogr Sect E Struct Rep Online. 2010 Oct 13;66(Pt 11):o2799–800. doi: 10.1107/S1600536810040067 (PMC3009212; doi:10.1107/S1600536810040067)
Supplement: Supplementary file 2 [file e-66-o2799-Isup2.hkl]

# 
# h,k,l, Fc-squared, Fo-squared, sigma(Fo-squared) and status flag 
# 
data_I
_shelx_title ' td02m in Pca2(1) (100k)' 
_shelx_refln_list_code          4 
_shelx_F_calc_maximum      158.16 
_exptl_crystal_F_000       648.00 
_reflns_d_resolution_high  0.7696 
 
loop_ 
 _symmetry_equiv_pos_as_xyz 
 'x, y, z' 
 '-x, -y, z+1/2' 
 'x+1/2, -y, z' 
 '-x+1/2, y, z+1/2' 
 
_cell_length_a    35.0529 
_cell_length_b     3.8463 
_cell_length_c     9.9482 
_cell_angle_alpha  90.000 
_cell_angle_beta   90.000 
_cell_angle_gamma  90.000 
 
_shelx_F_squared_multiplier     1.000 
 
loop_ 
 _refln_index_h 
 _refln_index_k 
 _refln_index_l 
 _refln_F_squared_calc 
 _refln_F_squared_meas 
 _refln_F_squared_sigma 
 _refln_observed_status 
   4   1 -12      320.29      332.13     24.62 o 
   5   1 -12      199.11      210.80     19.58 o 
   6   1 -12       17.40       32.86      9.95 o 
   7   1 -12      198.88      213.56     19.15 o 
   8   1 -12      131.23      144.06     15.75 o 
   9   1 -12       17.36       22.21      8.90 o 
  10   1 -12       63.35      117.80     17.64 o 
  11   1 -12       43.56       66.65     13.13 o 
  12   1 -12      183.70      214.70     18.99 o 
  13   1 -12      318.34      351.86     25.27 o 
  14   1 -12       89.18      103.71     16.49 o 
  16   0 -11      111.94      124.96     17.41 o 
  18   0 -11       48.85       47.13     12.32 o 
  20   0 -11      100.00      144.02     19.73 o 
  22   0 -11       27.61       50.74     13.43 o 
   1   1 -11       99.09      133.68     13.66 o 
   2   1 -11       38.25       42.78      8.01 o 
   3   1 -11       27.35       41.89     17.98 o 
   4   1 -11      217.76      229.58     13.98 o 
   5   1 -11      161.06      176.17     12.45 o 
   6   1 -11      113.12      192.97     18.09 o 
   7   1 -11      329.92      431.73     27.17 o 
   8   1 -11      565.36      590.23     34.03 o 
   9   1 -11        7.86       65.63     12.06 o 
  10   1 -11      378.06      399.09     26.75 o 
  11   1 -11       36.25       78.09     13.78 o 
  12   1 -11      177.27      195.01     18.25 o 
  13   1 -11      120.10      143.41     15.84 o 
  14   1 -11      190.31      187.47     17.97 o 
  15   1 -11      201.64      173.55     17.30 o 
  16   1 -11       41.47       57.29     12.57 o 
  17   1 -11       90.52      113.08     17.59 o 
  18   1 -11       45.51       49.74     12.33 o 
  19   1 -11      332.98      290.72     23.72 o 
  20   1 -11       23.57       65.72     14.26 o 
  21   1 -11      108.00      150.71     17.93 o 
  22   1 -11      526.52      564.23     35.47 o 
   1   2 -11      458.67      411.69     21.46 o 
   2   2 -11       92.20      131.20     14.39 o 
   3   2 -11       65.26       72.65     11.53 o 
   4   2 -11       40.78      103.33     33.00 o 
   5   2 -11      176.71      179.60     16.74 o 
   6   2 -11       43.67       53.89     10.11 o 
   7   2 -11       46.20       58.54     15.40 o 
   8   2 -11      187.76      156.95     13.12 o 
   9   2 -11       49.99      117.11     31.35 o 
  10   2 -11      437.22      421.34     40.09 o 
  11   2 -11      164.01      166.33     19.33 o 
  12   2 -11      165.85      171.20     14.07 o 
  13   2 -11       30.56       42.24      9.41 o 
  14   2 -11       66.62       73.66     11.94 o 
  15   2 -11      128.78      147.80     16.17 o 
   6   0 -10      311.55      323.37     20.64 o 
   8   0 -10      319.07      328.51     20.61 o 
  10   0 -10      130.38       95.74     11.59 o 
  12   0 -10      334.02      339.15     21.92 o 
  14   0 -10       37.66       71.62     12.47 o 
  16   0 -10     1020.38     1049.75     48.72 o 
  18   0 -10      941.99      966.21     46.74 o 
  20   0 -10      210.50      207.13     18.97 o 
  22   0 -10      217.94      224.35     20.48 o 
  24   0 -10      183.04      183.56     19.22 o 
  26   0 -10       34.56       87.06     16.91 o 
  28   0 -10       68.93       27.92     13.31 o 
   0   1 -10     1335.38     1304.38     59.72 o 
   1   1 -10      153.69      215.51     19.06 o 
   2   1 -10      242.82      304.94     22.59 o 
   3   1 -10      537.95      471.83     20.87 o 
   4   1 -10        0.25       36.13     15.64 o 
   5   1 -10      152.44      145.57     11.00 o 
   6   1 -10       18.99       73.72     18.55 o 
   7   1 -10      372.71      416.06     43.16 o 
   8   1 -10      304.85      311.29     18.83 o 
   9   1 -10      395.98      446.38     39.51 o 
  10   1 -10      551.38      563.26     23.04 o 
  11   1 -10      279.77      324.44     16.77 o 
  12   1 -10      206.24      210.32     13.54 o 
  13   1 -10      355.73      372.81     18.34 o 
  14   1 -10      142.95      195.87     16.83 o 
  15   1 -10      135.92      182.10     13.75 o 
  16   1 -10      258.08      306.36     22.85 o 
  17   1 -10       42.74       42.64     10.73 o 
  18   1 -10      206.11      174.47     17.92 o 
  19   1 -10       90.00      102.93     16.17 o 
  20   1 -10      200.24      220.02     20.15 o 
  21   1 -10       70.94       56.83     13.73 o 
  22   1 -10       51.66       54.42     13.37 o 
  23   1 -10      160.09      151.67     17.80 o 
  24   1 -10       48.54       62.07     14.46 o 
  25   1 -10      212.08      245.26     22.64 o 
  26   1 -10       89.11       90.78     16.76 o 
  27   1 -10      212.06      248.16     16.42 o 
   0   2 -10      160.80      167.88     19.18 o 
   1   2 -10       50.43       58.19     10.31 o 
   2   2 -10       43.04       57.30     10.22 o 
   3   2 -10      169.46      157.24     14.32 o 
   4   2 -10      148.10      210.84     48.16 o 
   5   2 -10      721.20      708.17     29.46 o 
   6   2 -10       76.99      171.10     29.39 o 
   7   2 -10      495.53      465.84     22.91 o 
   8   2 -10      178.89      182.62     18.23 o 
   9   2 -10       65.47       98.25     13.02 o 
  10   2 -10       36.57       60.97     30.40 o 
  11   2 -10      264.04      228.91     15.82 o 
  12   2 -10      222.73      243.12     16.35 o 
  13   2 -10      240.38      237.53     16.45 o 
  14   2 -10       83.53      126.66     25.77 o 
  15   2 -10      390.33      358.29     20.94 o 
  16   2 -10       36.54       71.18     26.95 o 
  17   2 -10      167.98      168.29     15.04 o 
  18   2 -10      113.24      142.98     14.00 o 
  19   2 -10      110.92      114.41     14.29 o 
  20   2 -10       23.50       27.88      9.61 o 
  21   2 -10      116.15      123.69     15.01 o 
  22   2 -10       20.07       30.13     15.19 o 
   0   3 -10      228.39      193.02     22.80 o 
   1   3 -10       61.52       60.75     13.99 o 
   2   3 -10      121.22      153.85     17.33 o 
   3   3 -10      185.73      188.64     19.09 o 
   4   3 -10       28.25       35.83      9.36 o 
   5   3 -10      145.17      164.83     17.79 o 
   6   3 -10       66.09      100.68     14.36 o 
   7   3 -10       42.01       46.80     10.50 o 
   8   3 -10       99.52       70.41     12.41 o 
   9   3 -10       57.46       46.08     10.60 o 
   2   0  -9     1012.13      981.30     32.57 o 
   4   0  -9      222.51      186.27     13.16 o 
   6   0  -9      322.60      300.63     14.55 o 
   8   0  -9      972.50      924.59     41.92 o 
  10   0  -9     5044.87     4670.43    171.19 o 
  12   0  -9      416.63      391.75     23.75 o 
  14   0  -9      132.09      143.24     14.12 o 
  16   0  -9       88.73       57.87     11.39 o 
  18   0  -9      197.19      184.06     17.07 o 
  20   0  -9        1.50       -1.29      7.66 o 
  22   0  -9       36.22       36.46     11.74 o 
  24   0  -9      224.92      243.57     21.59 o 
  26   0  -9     1045.83      963.77     49.72 o 
  28   0  -9      313.02      352.15     27.29 o 
  30   0  -9      386.49      341.36     27.52 o 
  32   0  -9      237.29      287.78     26.20 o 
   1   1  -9      132.41      140.55     11.77 o 
   2   1  -9      265.27      285.82     49.21 o 
   3   1  -9      519.75      549.64     30.93 o 
   4   1  -9      480.00      503.25     21.12 o 
   5   1  -9      568.70      576.69     23.29 o 
   6   1  -9      201.87      252.23     14.29 o 
   7   1  -9      371.35      411.36     18.55 o 
   8   1  -9      539.96      553.39     22.68 o 
   9   1  -9      321.85      330.96     16.50 o 
  10   1  -9      327.18      337.42     16.69 o 
  11   1  -9      183.92      204.32     13.06 o 
  12   1  -9      319.19      318.86     16.60 o 
  13   1  -9      180.59      228.98     30.80 o 
  14   1  -9      532.11      521.65     25.97 o 
  15   1  -9      428.90      464.22     27.12 o 
  16   1  -9      576.71      566.14     18.76 o 
  17   1  -9      290.74      336.12     17.22 o 
  18   1  -9      120.82      171.61      9.87 o 
  19   1  -9      195.54      202.97     10.97 o 
  20   1  -9       55.77       79.78     10.12 o 
  21   1  -9      409.70      378.34     18.21 o 
  22   1  -9        4.15       12.25      6.57 o 
  23   1  -9       56.33       68.06     10.06 o 
  24   1  -9       17.62       18.56      7.11 o 
  25   1  -9      123.46      146.14     14.29 o 
  26   1  -9      269.67      311.79     17.57 o 
  27   1  -9        7.25       24.10      8.01 o 
  28   1  -9      283.99      286.60     17.42 o 
  29   1  -9       47.55       54.46     10.57 o 
  30   1  -9      122.80      134.27     20.39 o 
  31   1  -9      242.70      292.27     18.25 o 
   1   2  -9      536.84      510.00     23.47 o 
   2   2  -9       32.24      124.17     26.71 o 
   3   2  -9      500.42      407.10     20.91 o 
   4   2  -9       60.83      115.24     12.78 o 
   5   2  -9      221.66      217.76     16.72 o 
   6   2  -9       84.07       91.83     11.86 o 
   7   2  -9      159.85      168.15     14.38 o 
   8   2  -9      304.58      256.47     16.24 o 
   9   2  -9      421.52      370.38     19.78 o 
  10   2  -9      139.45      159.23     15.43 o 
  11   2  -9       48.00       73.25     11.08 o 
  12   2  -9       22.58       60.24     15.43 o 
  13   2  -9      874.19      791.65     32.22 o 
  14   2  -9       68.10      133.37     35.36 o 
  15   2  -9      445.69      455.21     23.31 o 
  16   2  -9       77.46      103.45     12.75 o 
  17   2  -9      298.74      315.98     18.86 o 
  18   2  -9      230.13      303.08     27.00 o 
  19   2  -9      601.48      552.95     25.92 o 
  20   2  -9       37.78       62.07     10.75 o 
  21   2  -9       97.90      101.16     17.55 o 
  22   2  -9        0.37       32.86     10.74 o 
  23   2  -9      448.00      417.92     29.91 o 
  24   2  -9       96.78      110.87     18.23 o 
  25   2  -9      109.31      146.21     21.23 o 
  26   2  -9       56.03       67.25     15.42 o 
  27   2  -9        6.06       28.29     12.04 o 
   1   3  -9      104.94      112.46     14.68 o 
   2   3  -9      299.48      295.60     19.29 o 
   3   3  -9      246.26      235.87     17.28 o 
   4   3  -9        7.74       48.67     10.32 o 
   5   3  -9      109.07      128.49     15.38 o 
   6   3  -9      158.99      148.79     16.82 o 
   7   3  -9       28.95       80.41     28.01 o 
   8   3  -9      331.94      282.33     18.62 o 
   9   3  -9       10.79       38.10      9.49 o 
  10   3  -9      206.20      178.83     16.36 o 
  11   3  -9       57.86       63.75     11.80 o 
  12   3  -9      120.50      114.28     15.37 o 
  13   3  -9       42.52       76.13     12.56 o 
  14   3  -9      210.14      177.13     16.44 o 
  15   3  -9       39.54       42.60     11.12 o 
  16   3  -9      158.77      150.04     17.01 o 
  17   3  -9      466.06      380.98     22.70 o 
   0   0  -8     1045.70      960.13     32.01 o 
   2   0  -8     1480.85     1434.67     31.53 o 
   4   0  -8      810.56      799.12     19.66 o 
   6   0  -8      456.25      465.60     13.17 o 
   8   0  -8      718.45      664.69     19.27 o 
  10   0  -8       88.62      118.09     19.03 o 
  12   0  -8     2990.22     2850.21     65.57 o 
  14   0  -8      691.17      617.61     23.84 o 
  16   0  -8      554.51      520.16     27.81 o 
  18   0  -8      714.31      714.67     36.54 o 
  20   0  -8      791.05      821.02     41.23 o 
  22   0  -8     1140.39     1166.11     53.81 o 
  24   0  -8      353.59      304.58     23.35 o 
  26   0  -8      446.43      397.47     27.58 o 
  28   0  -8      401.42      312.83     24.76 o 
  30   0  -8       54.84       65.83     15.78 o 
  32   0  -8      352.51      414.16     30.29 o 
  34   0  -8      350.38      409.89     30.65 o 
   0   1  -8      505.25      416.81     26.41 o 
   1   1  -8        2.43       50.53      7.38 o 
   2   1  -8      308.59      286.39     40.27 o 
   3   1  -8      450.28      453.89     19.28 o 
   4   1  -8      336.81      355.43     16.64 o 
   5   1  -8       47.29       96.10     11.93 o 
   6   1  -8      360.90      451.79     47.00 o 
   7   1  -8      759.59      837.68     70.97 o 
   8   1  -8     1083.49     1181.72     29.63 o 
   9   1  -8     1504.96     1482.27     69.02 o 
  10   1  -8      371.17      407.45     16.63 o 
  11   1  -8      347.89      361.32     13.37 o 
  12   1  -8      352.52      346.54     13.07 o 
  13   1  -8      166.27      181.64      9.32 o 
  14   1  -8      171.00      170.59      9.21 o 
  15   1  -8       84.87      149.08     36.05 o 
  16   1  -8      805.47      800.73     27.91 o 
  17   1  -8       48.47       76.56     13.57 o 
  18   1  -8      362.48      347.34     16.27 o 
  19   1  -8       84.65       91.44      9.94 o 
  20   1  -8      367.80      365.09     17.11 o 
  21   1  -8      212.49      235.67     13.64 o 
  22   1  -8      204.16      226.22     13.58 o 
  23   1  -8       42.92       63.04     10.13 o 
  24   1  -8      560.73      542.10     22.97 o 
  25   1  -8      316.52      295.97     16.28 o 
  26   1  -8        1.72       10.71      7.74 o 
  27   1  -8       62.71       62.46     10.12 o 
  28   1  -8       34.55       48.23      9.46 o 
  29   1  -8      294.63      316.23     18.00 o 
  30   1  -8      442.92      513.98     28.11 o 
  31   1  -8      167.52      200.68     18.40 o 
  32   1  -8      222.57      254.51     16.74 o 
  33   1  -8        4.01       12.52      8.08 o 
  34   1  -8      202.20      208.13     15.76 o 
   0   2  -8      148.84      154.60     21.20 o 
   1   2  -8      113.93      142.00     12.79 o 
   2   2  -8      115.08      136.89     20.21 o 
   3   2  -8      872.18      778.73     30.49 o 
   4   2  -8       22.94       58.44     13.11 o 
   5   2  -8      184.57      153.82     12.28 o 
   6   2  -8        6.65       23.58      6.83 o 
   7   2  -8      211.22      199.36     20.14 o 
   8   2  -8      129.63      188.79     30.03 o 
   9   2  -8      683.18      616.00     26.27 o 
  10   2  -8        5.13       60.07     13.17 o 
  11   2  -8     1240.25     1111.77     67.92 o 
  12   2  -8       53.92       81.20     14.96 o 
  13   2  -8       50.74       68.95     10.72 o 
  14   2  -8       50.17       57.18      9.98 o 
  15   2  -8       63.20       93.16     19.56 o 
  16   2  -8      142.66      132.63     16.00 o 
  17   2  -8      147.40      154.50     16.70 o 
  18   2  -8      156.89      161.90     17.50 o 
  19   2  -8       68.03       67.95     14.22 o 
  20   2  -8       13.02       14.53      8.66 o 
  21   2  -8       27.32       25.03      9.60 o 
  22   2  -8       20.47       36.23     10.83 o 
  23   2  -8      262.71      262.01     22.26 o 
  24   2  -8       62.13       53.16     13.58 o 
  25   2  -8      184.29      182.06     18.82 o 
  26   2  -8       86.62       81.44     15.72 o 
  27   2  -8      515.98      487.69     33.22 o 
  28   2  -8       24.28       32.50     11.27 o 
  29   2  -8      204.96      191.61     14.22 o 
  30   2  -8       90.17      115.86     13.35 o 
   0   3  -8      382.27      287.88     26.33 o 
   1   3  -8       35.05       67.83     11.08 o 
   2   3  -8      444.95      351.86     20.56 o 
   3   3  -8      189.61      199.95     15.56 o 
   4   3  -8       73.43      106.60     14.27 o 
   5   3  -8        8.01       24.88      8.03 o 
   6   3  -8      169.60      196.77     16.54 o 
   7   3  -8      180.27      184.20     14.73 o 
   8   3  -8       63.11      104.41     15.30 o 
   9   3  -8      257.67      243.96     17.24 o 
  10   3  -8      105.01      143.83     16.32 o 
  11   3  -8      459.37      381.70     32.66 o 
  12   3  -8      209.14      252.83     26.61 o 
  13   3  -8      102.58       90.93     19.64 o 
  14   3  -8      638.94      613.05     43.34 o 
  15   3  -8       62.97      108.65     22.88 o 
  16   3  -8      145.19      175.94     28.96 o 
  17   3  -8      107.53       93.96     22.51 o 
  18   3  -8       80.85      111.87     23.31 o 
  19   3  -8       10.89       10.39     12.04 o 
   2   0  -7       59.10       76.91      4.49 o 
   4   0  -7      180.42      177.39      6.89 o 
   6   0  -7     4158.29     4026.32     79.81 o 
   8   0  -7     3250.17     3131.95     63.15 o 
  10   0  -7      579.97      549.37     16.57 o 
  12   0  -7      465.55      465.72     14.92 o 
  14   0  -7     1133.48     1083.87     35.72 o 
  16   0  -7      553.41      538.01     28.53 o 
  18   0  -7      543.37      504.77     20.57 o 
  20   0  -7     1827.13     1719.65     72.58 o 
  22   0  -7      562.07      512.51     29.43 o 
  24   0  -7      786.25      783.12     39.41 o 
  26   0  -7        4.87        5.04      8.66 o 
  28   0  -7      469.66      496.68     31.22 o 
  30   0  -7      203.36      241.65     22.12 o 
  32   0  -7      349.68      415.32     29.54 o 
  34   0  -7      214.83      191.60     24.41 o 
  36   0  -7       20.88       17.65     11.56 o 
  38   0  -7       41.45       39.93     15.62 o 
   1   1  -7      915.28      908.54     55.82 o 
   2   1  -7      572.04      688.37     24.67 o 
   3   1  -7      448.69      474.93     23.43 o 
   4   1  -7      397.57      409.82     28.27 o 
   5   1  -7      102.47      142.50      7.21 o 
   6   1  -7      297.06      282.64     10.58 o 
   7   1  -7       30.16       50.97     10.37 o 
   8   1  -7      483.36      448.09     14.33 o 
   9   1  -7      406.28      491.76     20.22 o 
  10   1  -7     1257.58     1171.43     31.13 o 
  11   1  -7      130.61      227.13     15.19 o 
  12   1  -7     1159.12     1057.12     32.94 o 
  13   1  -7       73.08      149.13     12.25 o 
  14   1  -7      723.84      763.28     25.42 o 
  15   1  -7      292.95      315.96     14.51 o 
  16   1  -7      441.49      402.96     17.21 o 
  17   1  -7      169.91      214.84     28.18 o 
  18   1  -7      714.28      641.58     31.43 o 
  19   1  -7      248.97      244.62     13.01 o 
  20   1  -7        4.81       19.99      5.45 o 
  21   1  -7      765.70      711.50     25.87 o 
  22   1  -7      639.69      620.02     23.79 o 
  23   1  -7      449.53      415.20     27.37 o 
  24   1  -7      400.11      384.23     18.06 o 
  25   1  -7        2.88       23.03      6.79 o 
  26   1  -7      414.69      392.99     18.83 o 
  27   1  -7      106.11      112.72     12.26 o 
  28   1  -7       92.85      113.24     12.31 o 
  29   1  -7       24.50       17.08      7.25 o 
  30   1  -7      127.48      150.23     12.34 o 
  31   1  -7        6.26        0.21      6.45 o 
  32   1  -7        0.66        1.22      6.45 o 
  33   1  -7       40.14       47.51     10.02 o 
  34   1  -7       10.74       37.54      9.58 o 
  35   1  -7      233.28      259.47     17.00 o 
  36   1  -7       69.94       72.31     12.74 o 
  37   1  -7      408.73      461.22     23.53 o 
   1   2  -7      775.19      650.67     26.54 o 
   2   2  -7      434.03      462.73     21.07 o 
   3   2  -7      857.02      728.52     28.57 o 
   4   2  -7       66.97      230.95     20.03 o 
   5   2  -7     1010.02      946.48     33.67 o 
   6   2  -7      264.94      357.69     17.96 o 
   7   2  -7      666.56      541.88     27.45 o 
   8   2  -7       19.02       45.52      8.30 o 
   9   2  -7        0.82       17.25     12.63 o 
  10   2  -7      239.29      207.21     13.95 o 
  11   2  -7      137.89      139.65     14.00 o 
  12   2  -7       10.69       36.77      7.57 o 
  13   2  -7      244.30      250.22     20.55 o 
  14   2  -7      238.41      284.43     21.83 o 
  15   2  -7      675.54      671.24     37.57 o 
  16   2  -7      492.23      499.28     31.41 o 
  17   2  -7      809.74      730.30     29.13 o 
  18   2  -7       91.55      120.04     23.40 o 
  19   2  -7      357.29      295.26     15.24 o 
  20   2  -7       84.18       80.43      9.69 o 
  21   2  -7        4.60        7.56      5.00 o 
  22   2  -7       24.66       23.22      6.60 o 
  23   2  -7       76.88       69.10      9.39 o 
  24   2  -7      110.71      136.49     17.63 o 
  25   2  -7      469.50      411.08     26.79 o 
  26   2  -7      147.75      144.76     18.57 o 
  27   2  -7      299.87      324.31     23.53 o 
  28   2  -7       24.64       28.26     10.52 o 
  29   2  -7        6.08        7.59      8.75 o 
  30   2  -7        3.89       26.43     10.24 o 
  31   2  -7      431.17      462.59     30.85 o 
  32   2  -7       46.93       95.57     16.91 o 
  33   2  -7      287.84      270.13     23.66 o 
   1   3  -7      797.20      666.50     29.45 o 
   2   3  -7      147.27      207.28     15.41 o 
   3   3  -7       38.55       83.43     11.95 o 
   4   3  -7      430.13      355.66     25.90 o 
   5   3  -7       50.91       61.15     10.47 o 
   6   3  -7      169.65      169.00     14.68 o 
   7   3  -7       20.91       47.60     20.66 o 
   8   3  -7      174.17      157.63     15.35 o 
   9   3  -7      159.52      179.02     14.62 o 
  10   3  -7       99.87      145.85     13.42 o 
  11   3  -7      116.51       98.44     20.95 o 
  12   3  -7      402.85      443.98     34.40 o 
  13   3  -7      120.03      150.34     24.91 o 
  14   3  -7      587.44      488.81     37.25 o 
  15   3  -7       10.09       33.83     13.34 o 
  16   3  -7        5.19       23.58      8.82 o 
  17   3  -7      173.78      135.13     16.19 o 
  18   3  -7       91.53       79.44     15.16 o 
  19   3  -7       40.86       48.82     12.25 o 
  20   3  -7       87.83       79.89     15.00 o 
  21   3  -7      146.63      127.05     19.11 o 
  22   3  -7       18.00       25.74      9.09 o 
  23   3  -7      112.67      121.55     18.58 o 
  26   3  -7      460.82      426.92     30.42 o 
   1   4  -7       32.63       27.78     12.16 o 
   2   4  -7       61.16       57.07     15.12 o 
   3   4  -7       22.37       35.76     13.28 o 
   0   0  -6     4016.72     4178.20    141.91 o 
   2   0  -6     3897.13     3746.71     74.52 o 
   4   0  -6       63.86       85.23      4.53 o 
   6   0  -6       12.44       12.05      2.78 o 
   8   0  -6      380.56      400.94     11.15 o 
  10   0  -6        3.17        5.25      3.72 o 
  12   0  -6      202.46      185.96     10.29 o 
  14   0  -6       74.07       91.24      7.83 o 
  16   0  -6     1404.48     1353.14     70.80 o 
  18   0  -6     2471.16     2371.02    101.12 o 
  20   0  -6      619.38      576.86     22.60 o 
  22   0  -6     2164.13     1939.87     77.76 o 
  24   0  -6      390.34      349.27     23.36 o 
  26   0  -6      728.12      682.48     36.72 o 
  28   0  -6      260.75      240.41     20.76 o 
  30   0  -6      114.06      143.95     19.44 o 
  32   0  -6      129.03      140.03     19.65 o 
  34   0  -6      128.97      147.63     21.08 o 
  36   0  -6      224.39      311.00     26.18 o 
  38   0  -6      468.95      531.45     35.80 o 
  40   0  -6      112.59      116.26     21.48 o 
   0   1  -6     3499.32     3408.82     87.82 o 
   1   1  -6      460.81      510.91     17.46 o 
   2   1  -6      333.88      384.87     10.54 o 
   3   1  -6      377.87      444.63     21.29 o 
   4   1  -6     1096.61     1044.83     30.78 o 
   5   1  -6     1189.97     1173.50     37.69 o 
   6   1  -6      612.63      689.85     15.38 o 
   7   1  -6      798.94      778.10     22.34 o 
   8   1  -6       53.08      168.81     10.00 o 
   9   1  -6     1030.23      942.67     21.75 o 
  10   1  -6      100.10      133.40      6.98 o 
  11   1  -6      236.33      239.89     11.65 o 
  12   1  -6      489.73      488.96     12.96 o 
  13   1  -6      499.53      506.77     33.38 o 
  14   1  -6      973.20      940.00     31.80 o 
  15   1  -6      368.10      359.36     15.40 o 
  16   1  -6      330.83      322.32     14.25 o 
  17   1  -6      169.12      187.08     10.84 o 
  18   1  -6      280.17      278.07     13.42 o 
  19   1  -6        5.12       28.98      8.35 o 
  20   1  -6      734.16      786.46     34.81 o 
  21   1  -6     1183.72     1099.05     34.96 o 
  22   1  -6      570.94      575.71     21.86 o 
  23   1  -6      727.71      656.25     24.97 o 
  24   1  -6      594.86      540.51     21.89 o 
  25   1  -6      286.10      276.70     15.08 o 
  26   1  -6      183.95      164.38     25.17 o 
  27   1  -6       21.47       27.19      7.29 o 
  28   1  -6      151.02      151.13     11.85 o 
  29   1  -6      144.69      147.05     13.88 o 
  30   1  -6       35.44       26.80      7.89 o 
  31   1  -6       88.45       93.23     11.92 o 
  32   1  -6       96.98       82.63     11.29 o 
  33   1  -6      160.41      171.99     18.58 o 
  34   1  -6      208.42      208.07     20.22 o 
  35   1  -6       72.14       79.46     16.16 o 
  36   1  -6       40.27       44.48     13.75 o 
  37   1  -6       23.17       42.16     13.86 o 
  38   1  -6       28.06       47.84     15.11 o 
  39   1  -6       50.81       71.00     16.31 o 
   0   2  -6      307.00      438.62     27.91 o 
   1   2  -6      693.39      689.32     26.43 o 
   2   2  -6      251.60      292.45     34.73 o 
   3   2  -6     1026.18      958.12     33.64 o 
   4   2  -6      211.25      290.17     34.69 o 
   5   2  -6      305.11      275.23     15.66 o 
   6   2  -6       27.22       41.43     11.42 o 
   7   2  -6      782.93      723.93     27.54 o 
   8   2  -6      283.49      346.97     17.23 o 
   9   2  -6      496.67      422.61     27.66 o 
  11   2  -6     1913.51     1643.90     92.61 o 
  12   2  -6      184.38      299.23     13.84 o 
  13   2  -6     1024.83      968.64     31.00 o 
  14   2  -6       21.67       40.35      6.20 o 
  15   2  -6      334.82      309.56     19.22 o 
  16   2  -6      395.33      333.16     20.63 o 
  17   2  -6      101.55      123.83     12.31 o 
  18   2  -6       70.22      100.62     11.62 o 
  19   2  -6      521.75      449.40     25.65 o 
  20   2  -6      141.64      162.53     14.69 o 
  21   2  -6      466.78      415.47     25.12 o 
  22   2  -6       78.86       89.90     13.33 o 
  23   2  -6      455.35      393.94     24.72 o 
  24   2  -6      208.65      188.49     11.88 o 
  25   2  -6      334.66      323.28     16.42 o 
  26   2  -6       38.26       53.66     14.41 o 
  27   2  -6      559.91      523.84     22.44 o 
  28   2  -6      113.07       98.57     11.18 o 
  29   2  -6       94.92       99.28     11.42 o 
  30   2  -6        7.29        9.09      8.99 o 
  31   2  -6      333.45      287.38     19.33 o 
  32   2  -6      129.87      139.09     19.57 o 
  33   2  -6       10.48       15.52      7.15 o 
  34   2  -6      105.96      119.29     18.71 o 
  35   2  -6       31.76       41.51      9.51 o 
   6   3  -6       97.75      130.04     21.30 o 
   7   3  -6       19.00       40.02     13.72 o 
   8   3  -6      176.15      168.20     20.19 o 
   9   3  -6      267.60      226.46     15.54 o 
  10   3  -6       25.58       48.95      9.14 o 
  11   3  -6      457.32      458.98     33.59 o 
  26   3  -6       34.65       59.55     13.97 o 
  27   3  -6        2.81       26.01     10.11 o 
  28   3  -6       11.75       39.41     11.95 o 
  29   3  -6      223.80      232.11     21.93 o 
   6   4  -6       32.17       49.70     10.70 o 
   7   4  -6      222.53      172.86     18.98 o 
   8   4  -6       17.34       21.05      8.16 o 
   9   4  -6       12.66       18.09      7.90 o 
  10   4  -6       21.02       16.60     10.73 o 
  11   4  -6      137.59      111.73     20.20 o 
  12   4  -6       43.55       59.27     15.26 o 
  13   4  -6        0.99       14.67      8.63 o 
  14   4  -6       22.14       19.54      9.69 o 
  15   4  -6        9.96       23.29      9.69 o 
  16   4  -6       35.14       50.47     13.50 o 
  17   4  -6      101.09      101.56     18.71 o 
   2   0  -5     1652.55     1753.26     36.13 o 
   4   0  -5      991.26     1001.63     21.38 o 
   6   0  -5     1955.87     1980.32     40.35 o 
   8   0  -5      764.05      749.82     24.20 o 
  10   0  -5     1665.99     1568.51     46.91 o 
  12   0  -5      196.32      201.78     10.05 o 
  14   0  -5     3440.47     3546.78    100.24 o 
  16   0  -5     1572.02     1508.81     46.79 o 
  18   0  -5      620.56      610.87     30.62 o 
  20   0  -5      206.87      213.15     16.24 o 
  22   0  -5     1517.16     1365.32     58.54 o 
  24   0  -5     2371.98     2167.16     89.14 o 
  26   0  -5      726.07      676.99     35.63 o 
  28   0  -5        2.74       10.56      8.74 o 
  30   0  -5       11.41       19.29     10.31 o 
  32   0  -5      219.19      205.36     19.62 o 
  34   0  -5      173.61      165.70     18.82 o 
  36   0  -5       59.49       67.52     15.96 o 
  38   0  -5       35.34       55.66     15.73 o 
  40   0  -5      323.56      329.85     28.05 o 
  42   0  -5      408.91      427.47     32.67 o 
   1   1  -5      994.85      981.12     30.72 o 
   2   1  -5      651.62      810.37     19.70 o 
   3   1  -5     1343.63     1303.41     30.17 o 
   4   1  -5     1364.69     1414.27     32.46 o 
   5   1  -5      253.27      301.75     11.65 o 
   6   1  -5      656.60      628.46     20.31 o 
   7   1  -5      208.27      298.58     12.70 o 
   8   1  -5     1444.88     1449.81     34.59 o 
   9   1  -5      203.75      222.80     15.33 o 
  10   1  -5      589.04      620.06     14.71 o 
  11   1  -5      583.16      590.42     18.09 o 
  12   1  -5      858.76      862.44     19.77 o 
  13   1  -5       68.55       85.97      7.00 o 
  14   1  -5      327.77      375.03     10.71 o 
  15   1  -5      321.92      302.73      9.42 o 
  16   1  -5        9.03       21.50      4.95 o 
  17   1  -5      259.99      225.28      9.12 o 
  18   1  -5      103.04      176.65     14.16 o 
  19   1  -5     2252.75     2015.35     57.73 o 
  20   1  -5      453.44      469.34     18.77 o 
  21   1  -5      665.46      642.17     23.51 o 
  22   1  -5       51.94       91.08      9.44 o 
  23   1  -5       30.61       29.57      6.62 o 
  24   1  -5       51.97       59.49      8.39 o 
  25   1  -5      135.45      131.26     16.80 o 
  26   1  -5      342.57      358.68     23.78 o 
  27   1  -5      941.74      871.68     42.75 o 
  28   1  -5      488.84      478.01     28.68 o 
  29   1  -5        5.49       18.44      8.91 o 
  30   1  -5       66.80       94.12     15.43 o 
  31   1  -5       81.42      101.48     16.52 o 
  32   1  -5      186.42      207.32     19.29 o 
  33   1  -5       63.04       71.04     14.20 o 
  34   1  -5       38.66       44.18     12.71 o 
  35   1  -5      249.29      226.20     21.16 o 
  36   1  -5        5.66       34.30     11.40 o 
  37   1  -5      396.88      414.13     29.37 o 
  38   1  -5      149.38      155.46     18.87 o 
  39   1  -5      312.96      335.27     27.08 o 
  40   1  -5      143.51      158.68     22.68 o 
  41   1  -5      100.02       96.61     18.69 o 
   1   2  -5     1805.45     1525.26     83.50 o 
   2   2  -5       33.26       89.78     14.19 o 
   3   2  -5      540.53      495.35     21.04 o 
   4   2  -5      368.28      361.54     17.09 o 
   5   2  -5      187.86      188.48      6.87 o 
   6   2  -5      145.60      169.24      7.12 o 
   7   2  -5      444.45      409.22     18.12 o 
   8   2  -5       25.73       47.81      4.21 o 
   9   2  -5       18.60       39.15      5.83 o 
  10   2  -5      167.33      195.18     10.31 o 
  11   2  -5       66.35       79.18      9.43 o 
  12   2  -5      296.01      349.19     37.43 o 
  13   2  -5     1382.07     1261.04    103.85 o 
  14   2  -5      772.14      751.70     34.46 o 
  15   2  -5      322.72      314.51     18.58 o 
  16   2  -5      345.87      425.49     22.59 o 
  17   2  -5     1577.15     1402.40     58.30 o 
  18   2  -5      142.40      197.85     15.18 o 
  19   2  -5      799.70      750.14     35.99 o 
  20   2  -5       25.76       41.80      9.29 o 
  21   2  -5      675.50      568.03     31.07 o 
  22   2  -5      239.36      248.70     18.69 o 
  23   2  -5      872.39      803.72     39.70 o 
  24   2  -5      219.13      257.01     19.12 o 
  25   2  -5      147.97      137.79     14.62 o 
  26   2  -5      161.74      144.74     15.51 o 
  27   2  -5      358.91      364.35     24.68 o 
  28   2  -5      119.92      135.49     15.50 o 
  29   2  -5      145.70      135.57     15.72 o 
  30   2  -5        1.12        6.00      8.02 o 
  31   2  -5       38.91       25.51     10.51 o 
  32   2  -5       78.85       76.67     15.27 o 
  33   2  -5      333.26      357.12     26.48 o 
  34   2  -5       54.85       79.18     15.14 o 
  35   2  -5      126.65      131.07     19.71 o 
  36   2  -5        4.74       11.34      7.35 o 
  37   2  -5      194.38      187.69     14.94 o 
  11   3  -5      354.72      364.88     25.99 o 
  12   3  -5      408.15      354.20     25.87 o 
  13   3  -5      159.27      212.88     19.53 o 
  14   3  -5      730.16      638.80     36.78 o 
  15   3  -5      361.87      354.24     25.33 o 
  16   3  -5       27.18       50.16     12.12 o 
  17   3  -5      218.33      185.80     18.70 o 
  18   3  -5       43.92       56.34     13.22 o 
  19   3  -5      401.06      400.80     21.14 o 
  20   3  -5      128.23      156.45     12.05 o 
  21   3  -5       68.09       66.21      9.24 o 
  22   3  -5      280.94      290.94     38.51 o 
  23   3  -5       25.34       25.48     12.88 o 
  24   3  -5      115.22      107.45     11.35 o 
  25   3  -5       51.11       45.85      8.23 o 
  26   3  -5       54.06       72.89      9.83 o 
  27   3  -5       99.20      119.57     12.65 o 
  28   3  -5       60.89       75.67     10.53 o 
  29   3  -5       91.77       95.41     15.77 o 
  30   3  -5      484.23      474.63     22.07 o 
  31   3  -5       53.61       60.78     10.32 o 
   1   4  -5      122.18      131.43     20.71 o 
   2   4  -5       67.44       94.88     13.87 o 
   3   4  -5      349.12      301.42     19.53 o 
   4   4  -5      289.39      306.67     19.46 o 
   5   4  -5      207.53      236.37     22.74 o 
   6   4  -5      256.06      253.85     23.91 o 
   7   4  -5      178.95      163.13     19.34 o 
   8   4  -5      181.01      167.47     19.51 o 
   9   4  -5       80.95       70.87     15.24 o 
  10   4  -5      240.26      217.02     21.77 o 
  11   4  -5       23.63       37.31     12.27 o 
  12   4  -5       53.54       77.61     17.18 o 
  13   4  -5      186.25      167.62     19.72 o 
  14   4  -5       63.71       83.43     17.49 o 
  15   4  -5      133.65      116.26     20.47 o 
  16   4  -5      189.99      164.52     19.43 o 
  17   4  -5      113.29      129.58     20.54 o 
  18   4  -5      186.15      201.83     21.12 o 
  19   4  -5       16.56       46.76     14.04 o 
  20   4  -5        6.97        9.26     10.30 o 
   0   0  -4     2664.92     2520.35     70.94 o 
   2   0  -4      810.54      805.03     17.82 o 
   4   0  -4     6724.46     6928.06    131.52 o 
   6   0  -4     5670.00     5757.52    131.17 o 
   8   0  -4      127.65      135.54      7.10 o 
  10   0  -4      556.34      558.27     19.20 o 
  12   0  -4     1089.97     1100.77     46.07 o 
  14   0  -4     2023.74     1992.98     76.42 o 
  16   0  -4     3798.51     3588.91    135.30 o 
  18   0  -4     1141.54     1142.80     48.16 o 
  20   0  -4     1154.99     1117.34     47.34 o 
  22   0  -4      706.21      635.11     32.74 o 
  24   0  -4      110.93      106.31     14.29 o 
  26   0  -4      672.33      666.57     34.63 o 
  28   0  -4       71.03       58.76     12.44 o 
  30   0  -4      103.00       71.09     13.90 o 
  32   0  -4     2411.19     2340.72     95.99 o 
  34   0  -4      804.77      806.10     42.47 o 
  36   0  -4      973.72      956.82     49.07 o 
   0   1  -4      423.33      387.42     21.97 o 
   1   1  -4      529.32      533.65     15.57 o 
   2   1  -4     1330.07     1282.95     38.17 o 
   3   1  -4      707.90      705.70     17.64 o 
   4   1  -4      836.30      853.65     34.30 o 
   5   1  -4     1587.83     1584.86     42.48 o 
   6   1  -4      229.03      217.08      9.46 o 
   7   1  -4      655.98      588.03     18.95 o 
   8   1  -4      607.18      640.47     25.80 o 
   9   1  -4       18.02       20.25      3.87 o 
  10   1  -4       61.86       66.42      4.04 o 
  11   1  -4      254.19      287.50     11.62 o 
  12   1  -4      602.00      614.72     16.71 o 
  13   1  -4      811.44      750.68     17.48 o 
  14   1  -4      405.63      434.80     15.07 o 
  15   1  -4      132.84      182.87      8.51 o 
  16   1  -4     2749.48     2770.84     63.49 o 
  17   1  -4      890.33      978.18     57.12 o 
  18   1  -4     1530.95     1441.44     35.74 o 
  19   1  -4      316.76      358.64     15.03 o 
  20   1  -4      724.53      703.26     20.28 o 
  21   1  -4        9.85       18.78      4.98 o 
  22   1  -4      673.34      600.94     22.31 o 
  23   1  -4      288.45      284.26     14.07 o 
  24   1  -4      399.05      433.83     25.16 o 
  25   1  -4     1577.78     1451.47     60.70 o 
  26   1  -4      157.35      180.12     16.77 o 
  27   1  -4      379.67      365.39     23.90 o 
  28   1  -4      181.56      166.37     16.12 o 
  29   1  -4      343.11      342.42     23.51 o 
  30   1  -4     1044.39      936.34     45.62 o 
  31   1  -4      119.91      130.38     11.61 o 
  32   1  -4       15.19       39.84      7.89 o 
  33   1  -4        4.34       15.05      8.89 o 
  34   1  -4      270.02      280.78     22.61 o 
  35   1  -4      110.54      142.54     17.04 o 
  36   1  -4      204.24      234.38     21.31 o 
  37   1  -4       30.42       50.83     12.95 o 
  38   1  -4      256.88      274.49     23.67 o 
  39   1  -4       48.32       39.53     13.38 o 
  40   1  -4       99.79      112.48     18.89 o 
  41   1  -4       39.42       42.24     14.31 o 
  42   1  -4       40.80       38.59     13.84 o 
   0   2  -4      261.64      317.12     21.98 o 
   1   2  -4      610.30      601.94     16.56 o 
   2   2  -4       25.22       37.41      3.98 o 
   3   2  -4       37.37       66.99     10.29 o 
   4   2  -4     1259.75     1245.79     29.95 o 
   5   2  -4     1106.83     1101.85     31.87 o 
   6   2  -4      101.35      148.93      8.26 o 
   7   2  -4     1065.24      918.84     34.68 o 
   8   2  -4      280.06      275.31      9.52 o 
   9   2  -4      491.45      457.11     13.53 o 
  10   2  -4       69.63       80.45      6.14 o 
  11   2  -4      411.72      400.16     14.87 o 
  12   2  -4      679.10      698.69     23.29 o 
  13   2  -4      243.20      237.78     11.12 o 
  14   2  -4      253.78      225.56     15.34 o 
  15   2  -4      146.67      140.36     12.11 o 
  16   2  -4      162.64      196.88     14.68 o 
  17   2  -4      176.13      153.87     19.01 o 
  18   2  -4      248.48      239.16     12.34 o 
  19   2  -4       98.96      107.08      8.47 o 
  20   2  -4       69.80       67.98      8.43 o 
  21   2  -4      336.00      309.14     23.61 o 
  22   2  -4      605.88      515.74     20.30 o 
  23   2  -4      156.89      172.46     13.08 o 
  24   2  -4      409.95      361.75     16.64 o 
  25   2  -4       48.65       56.14      8.33 o 
  26   2  -4       37.47       78.46      9.40 o 
  27   2  -4      482.63      439.54     19.65 o 
  28   2  -4       17.56       61.29     13.03 o 
  29   2  -4      989.34      958.05     33.41 o 
  30   2  -4      195.71      200.94     13.47 o 
  31   2  -4      625.84      605.58     25.04 o 
  32   2  -4       96.48      133.15     13.29 o 
  33   2  -4      498.25      473.90     30.38 o 
  34   2  -4        8.33       48.18     11.59 o 
  35   2  -4       29.36       42.39      8.77 o 
  36   2  -4      227.35      234.21     15.60 o 
  37   2  -4      206.85      213.94     15.48 o 
  38   2  -4        1.14        9.09      7.71 o 
  39   2  -4       68.59       80.88     12.34 o 
   1   3  -4      458.49      483.72     30.63 o 
   2   3  -4     1200.95     1223.68     57.30 o 
   3   3  -4      175.26      254.90     20.96 o 
   4   3  -4      346.88      344.96     25.21 o 
   5   3  -4      284.94      288.28     22.67 o 
   6   3  -4      302.84      304.03     23.12 o 
   7   3  -4      652.00      641.51     35.79 o 
   8   3  -4       47.08       60.27     13.16 o 
   9   3  -4       43.12       58.01     13.27 o 
  10   3  -4      140.81      138.91     15.74 o 
  11   3  -4       37.80       42.01     11.09 o 
  12   3  -4      428.54      393.07     17.28 o 
  13   3  -4       84.11      145.73     10.22 o 
  14   3  -4     1097.90     1017.74     33.24 o 
  15   3  -4      364.49      371.05     16.57 o 
  16   3  -4      376.42      353.26     16.50 o 
  17   3  -4       12.00       18.43      6.17 o 
  18   3  -4       65.88       81.78      9.47 o 
  19   3  -4       70.77       80.03      9.71 o 
  20   3  -4       58.71       77.68      9.51 o 
  21   3  -4      171.45      178.95     29.67 o 
  22   3  -4      380.30      350.64     17.12 o 
  23   3  -4      143.13      145.39     11.29 o 
  24   3  -4      472.05      437.64     19.93 o 
  25   3  -4      273.75      252.70     14.82 o 
  26   3  -4       58.91       73.67     16.80 o 
  27   3  -4      232.26      227.38     14.33 o 
  28   3  -4      186.71      204.94     13.66 o 
  29   3  -4      313.61      283.80     16.45 o 
  30   3  -4        8.27        7.48      6.00 o 
  31   3  -4       51.31       63.74     10.43 o 
  32   3  -4       98.17      101.07     12.68 o 
  33   3  -4       26.57       25.62     10.99 o 
   0   4  -4      106.13      128.04     22.20 o 
   1   4  -4      105.19      108.87     14.64 o 
   2   4  -4      161.76      219.28     37.77 o 
   3   4  -4      845.89      755.06     32.47 o 
   4   4  -4      654.80      693.70     30.63 o 
   5   4  -4      604.00      544.28     26.53 o 
   6   4  -4      277.59      326.24     20.22 o 
   7   4  -4      183.40      186.51     16.98 o 
   8   4  -4       23.06       41.29     10.47 o 
   9   4  -4      106.80       87.71     14.11 o 
  10   4  -4       34.38       24.09     12.56 o 
  11   4  -4       67.03       68.54     12.39 o 
  12   4  -4      180.97      188.31     23.57 o 
  13   4  -4      380.01      350.56     27.97 o 
  14   4  -4      436.12      469.34     32.81 o 
  15   4  -4       56.11       98.35     17.87 o 
  16   4  -4      813.81      822.00     45.43 o 
  17   4  -4      158.56      193.97     20.66 o 
  18   4  -4      628.60      647.66     39.08 o 
  19   4  -4      140.27      158.90     22.37 o 
  20   4  -4      305.09      331.84     26.60 o 
  21   4  -4      172.93      199.40     20.70 o 
  22   4  -4       49.47       86.89     16.80 o 
  23   4  -4      198.24      151.51     18.09 o 
   2   0  -3     5163.62     5402.35    103.33 o 
   4   0  -3     1679.47     1710.69     41.06 o 
   6   0  -3     1062.98     1086.30     26.94 o 
   8   0  -3     3510.26     3425.13    125.96 o 
  10   0  -3     2880.11     2792.27    104.16 o 
  12   0  -3     4067.61     3964.15    144.90 o 
  14   0  -3     1682.50     1791.08     69.07 o 
  16   0  -3     1348.16     1327.47     53.45 o 
  18   0  -3      256.78      258.05     16.44 o 
  20   0  -3      640.62      641.86     30.79 o 
  22   0  -3     1270.22     1254.22     54.09 o 
  24   0  -3     1986.44     1760.33     73.94 o 
  26   0  -3     1580.26     1538.54     65.20 o 
  36   0  -3       49.84       47.94     12.28 o 
  38   0  -3      212.08      228.83     20.73 o 
  44   0  -3      479.29      541.37     35.60 o 
   1   1  -3      861.85      849.22     51.18 o 
   2   1  -3     2293.72     2388.06    112.05 o 
   3   1  -3      803.31      741.29     30.98 o 
   4   1  -3      162.67      158.46     14.01 o 
   5   1  -3      386.51      376.50     11.56 o 
   6   1  -3      625.29      556.54     14.55 o 
   7   1  -3     1636.46     1618.64     37.30 o 
   8   1  -3      451.82      492.45     42.33 o 
   9   1  -3      123.72      158.84      7.61 o 
  10   1  -3     1606.51     1577.88     43.16 o 
  11   1  -3      260.19      265.20     27.94 o 
  12   1  -3      139.55      234.35      7.75 o 
  13   1  -3      547.60      554.96     16.39 o 
  14   1  -3     2790.55     2711.55     54.79 o 
  15   1  -3     1192.82     1169.39     39.74 o 
  16   1  -3      779.37      770.32     20.13 o 
  17   1  -3      313.17      278.44      9.63 o 
  18   1  -3      135.41      151.36      9.44 o 
  19   1  -3     1106.42      973.40     25.50 o 
  20   1  -3      133.53      155.38      9.74 o 
  21   1  -3        7.11       10.80      3.36 o 
  22   1  -3       81.63       60.88      9.39 o 
  23   1  -3       71.50       59.22     10.48 o 
  24   1  -3      297.85      261.06     18.29 o 
  25   1  -3      196.76      196.71     16.24 o 
  26   1  -3      105.87      124.84     13.43 o 
  27   1  -3       69.09       73.72     12.48 o 
  28   1  -3      433.49      455.41     26.94 o 
  29   1  -3      117.05      179.56     16.54 o 
  30   1  -3     2626.67     2464.92     99.39 o 
  31   1  -3      697.91      728.33     39.20 o 
  32   1  -3      228.18      253.13     20.74 o 
  33   1  -3      424.01      392.52     26.23 o 
  34   1  -3        1.46       12.83      8.89 o 
  35   1  -3       20.61       33.59     11.16 o 
  36   1  -3      161.57      141.30     16.81 o 
  37   1  -3       37.76       50.68      9.55 o 
  38   1  -3      251.17      230.93     15.33 o 
  39   1  -3      172.45      181.44     16.77 o 
  40   1  -3      328.26      323.03     18.85 o 
  41   1  -3      196.37      213.17     15.53 o 
  42   1  -3       13.56       26.44      8.95 o 
  43   1  -3       87.32       94.86     13.35 o 
   1   2  -3      778.91      671.27     73.86 o 
   2   2  -3     1131.81     1193.16     94.72 o 
   3   2  -3      598.87      670.76     27.23 o 
   4   2  -3       22.70       26.41      4.58 o 
   5   2  -3      330.02      295.19     12.11 o 
   6   2  -3      476.06      483.54     16.87 o 
   7   2  -3      919.45      925.46     27.86 o 
   8   2  -3       44.92       80.93      8.00 o 
   9   2  -3      546.24      620.38     20.47 o 
  10   2  -3      346.60      419.57     17.79 o 
  11   2  -3      873.53      849.01     22.06 o 
  12   2  -3      192.75      252.75      9.22 o 
  13   2  -3     1280.25     1258.66     30.93 o 
  14   2  -3      206.04      252.43     12.73 o 
  15   2  -3      607.52      566.53     16.77 o 
  16   2  -3      193.91      222.68      9.20 o 
  17   2  -3      897.58      835.17     27.57 o 
  18   2  -3      193.21      213.83     11.44 o 
  19   2  -3      429.51      397.13     16.73 o 
  20   2  -3       96.29      126.80      9.16 o 
  21   2  -3      795.65      715.56     25.34 o 
  22   2  -3       69.09      102.92      8.67 o 
  23   2  -3       48.49       64.74      8.32 o 
  24   2  -3      235.37      230.48     12.76 o 
  25   2  -3      187.99      205.45     13.24 o 
  26   2  -3       49.16       51.22      7.90 o 
  27   2  -3      105.45      115.29     10.30 o 
  28   2  -3      202.86      185.84     15.19 o 
  29   2  -3      104.77      105.42     11.25 o 
  30   2  -3       65.79       71.94      9.68 o 
  31   2  -3      123.97      134.04     11.70 o 
  32   2  -3       37.65       41.80      8.35 o 
  33   2  -3      136.54      143.21     12.64 o 
  34   2  -3      109.03      142.07     12.75 o 
  35   2  -3      366.52      388.46     19.71 o 
  36   2  -3        6.90       19.02      7.35 o 
  37   2  -3      313.65      321.31     18.74 o 
  38   2  -3      134.31      157.14     15.66 o 
  39   2  -3      140.08      158.35     14.63 o 
  40   2  -3       18.34       35.18      9.53 o 
   1   3  -3      114.30      117.98     16.72 o 
   2   3  -3      791.90      727.84     28.42 o 
   3   3  -3      153.35      180.53     13.24 o 
   4   3  -3      100.05      127.17     11.01 o 
   5   3  -3      489.33      477.21     15.88 o 
   6   3  -3      341.77      391.13     16.62 o 
   7   3  -3      497.50      615.13     21.92 o 
   8   3  -3     2183.37     2124.81     59.25 o 
   9   3  -3       81.21      216.11     26.02 o 
  10   3  -3     1816.92     1871.06     52.83 o 
  11   3  -3        2.70       52.37      8.89 o 
  12   3  -3      512.38      493.76     19.97 o 
  13   3  -3       69.75       90.34      8.84 o 
  14   3  -3      301.62      292.32     14.50 o 
  15   3  -3      650.94      600.44     22.53 o 
  16   3  -3       70.75       70.47      8.65 o 
  17   3  -3      305.52      298.50     14.85 o 
  18   3  -3      216.60      228.24     12.94 o 
  19   3  -3      289.45      321.16     15.75 o 
  20   3  -3      515.27      512.98     20.98 o 
  21   3  -3       58.04       73.91      9.36 o 
  22   3  -3       20.15       31.34      6.95 o 
  23   3  -3       80.22      102.44     11.26 o 
  24   3  -3       76.06       77.60      9.94 o 
  25   3  -3       75.36       95.14     12.76 o 
  26   3  -3      299.18      320.63     16.68 o 
  27   3  -3      349.93      334.85     17.37 o 
  28   3  -3      456.70      469.31     21.24 o 
  29   3  -3       45.29       49.94      8.74 o 
  30   3  -3      544.11      560.50     24.24 o 
  31   3  -3      110.52      146.75     12.24 o 
  32   3  -3       55.55       92.67     11.70 o 
  33   3  -3      166.55      152.77     13.11 o 
  34   3  -3      130.89      152.79     15.17 o 
   1   4  -3       24.67       68.94     19.92 o 
   2   4  -3      493.32      470.80     24.20 o 
   3   4  -3       58.67      117.48     14.61 o 
   4   4  -3      676.67      646.64     29.30 o 
   5   4  -3      315.40      343.42     20.25 o 
   6   4  -3      363.87      324.58     41.86 o 
   7   4  -3      206.11      222.23     16.63 o 
   8   4  -3      374.43      333.58     21.74 o 
   9   4  -3       41.14       60.46     11.01 o 
  10   4  -3      253.52      244.05     22.98 o 
  11   4  -3      387.70      320.49     25.99 o 
  12   4  -3      137.08      187.81     20.04 o 
  13   4  -3      431.64      402.89     29.39 o 
  14   4  -3       62.20       82.35     15.74 o 
  15   4  -3       40.45       42.40     13.06 o 
  16   4  -3       16.64       53.63     13.29 o 
  17   4  -3      111.93      106.87     18.10 o 
  18   4  -3       23.33       52.08     13.24 o 
  19   4  -3      279.12      256.43     22.14 o 
  20   4  -3       25.69       26.21      9.57 o 
  21   4  -3       22.53       36.61      7.62 o 
  22   4  -3      157.56      158.81     12.45 o 
  23   4  -3      139.49      181.02     13.08 o 
  24   4  -3      372.91      427.08     20.63 o 
  25   4  -3       12.50       48.90      8.78 o 
   0   0  -2     6592.00     7082.97    322.15 o 
   2   0  -2     5358.70     5375.14    121.62 o 
   4   0  -2     5688.59     5332.89    123.07 o 
   6   0  -2      382.61      311.22     14.94 o 
   8   0  -2     1973.23     1768.12     66.66 o 
  10   0  -2     2473.65     2504.60     90.78 o 
  12   0  -2      294.97      328.60     16.37 o 
  14   0  -2      894.37      944.68     40.13 o 
  16   0  -2      749.48      694.93     31.03 o 
  18   0  -2     1449.60     1387.78     56.01 o 
  20   0  -2     1605.23     1475.02     59.93 o 
  22   0  -2      545.85      532.17     27.17 o 
  24   0  -2      678.84      638.23     31.02 o 
  26   0  -2      354.33      331.11     21.38 o 
  28   0  -2     1849.96     1823.37     75.51 o 
   0   1  -2      384.51      390.76     18.91 o 
   1   1  -2     1347.38     1356.15     98.51 o 
   2   1  -2     2504.79     2957.33     84.08 o 
   3   1  -2     5317.55     5297.27    364.84 o 
   4   1  -2     1921.22     2093.81    146.15 o 
   5   1  -2     1730.43     1826.65     62.55 o 
   6   1  -2      956.26      946.40     26.10 o 
   7   1  -2      746.84      810.53     28.64 o 
   8   1  -2      313.12      342.95     20.64 o 
   9   1  -2     2541.65     2424.67     93.24 o 
  10   1  -2      501.94      586.27     30.93 o 
  11   1  -2     2102.30     1967.08     73.63 o 
  12   1  -2     1672.95     1561.13    121.63 o 
  13   1  -2     1042.93      896.76     58.07 o 
  14   1  -2      399.95      429.11     12.08 o 
  15   1  -2       90.79       91.17      4.55 o 
  16   1  -2     1053.74     1140.33     37.98 o 
  17   1  -2      436.27      437.03     12.60 o 
  18   1  -2       67.39       72.26      4.69 o 
  19   1  -2      159.43      141.84      6.51 o 
  20   1  -2      317.58      305.89     10.55 o 
  21   1  -2        8.66       16.75      3.76 o 
  22   1  -2      798.84      790.38     22.10 o 
  23   1  -2      517.91      482.42     15.08 o 
  24   1  -2      432.42      477.89     15.35 o 
  25   1  -2     1212.92     1083.11     33.78 o 
  26   1  -2     1215.60     1147.51     36.00 o 
  27   1  -2      960.29      895.20     30.07 o 
  28   1  -2      272.23      314.10     15.24 o 
  29   1  -2      377.03      360.08     16.68 o 
  30   1  -2      724.90      676.95     25.25 o 
  31   1  -2      258.71      269.15     14.75 o 
  32   1  -2      907.06      833.44     32.01 o 
  33   1  -2       20.90       40.30      8.83 o 
  34   1  -2      130.51      152.82     13.77 o 
  35   1  -2       38.56       55.41     13.18 o 
  36   1  -2      435.49      436.96     20.46 o 
  37   1  -2       17.48       40.53     10.74 o 
  38   1  -2      277.56      280.25     23.25 o 
  39   1  -2       11.72       37.46     12.44 o 
  40   1  -2      161.85      181.70     19.52 o 
  41   1  -2       95.00      121.25     19.78 o 
  42   1  -2       16.79       46.67     14.66 o 
  43   1  -2      286.78      349.57     28.58 o 
  44   1  -2        3.00       11.13     12.23 o 
   0   2  -2     5635.35     5839.52    241.84 o 
   1   2  -2      508.07      573.98     21.67 o 
   2   2  -2      377.67      454.75     12.70 o 
   3   2  -2     3042.10     3229.57     72.68 o 
   4   2  -2      492.23      779.82     24.35 o 
   5   2  -2     3268.62     3312.33     68.68 o 
   6   2  -2     1007.00     1240.60     27.05 o 
   7   2  -2     3470.90     3535.94     71.81 o 
   8   2  -2      988.49     1070.90     24.22 o 
   9   2  -2     3124.51     2947.24     59.68 o 
  10   2  -2      120.60      181.94     17.14 o 
  11   2  -2     2307.59     2203.30     46.52 o 
  12   2  -2      669.28      779.88     19.21 o 
  13   2  -2      647.86      635.28     14.58 o 
  14   2  -2       77.86      135.36      5.44 o 
  15   2  -2      122.58      115.05      6.32 o 
  16   2  -2      351.32      360.35     12.00 o 
  17   2  -2      444.49      434.64     11.62 o 
  18   2  -2       62.59       95.98      6.10 o 
  19   2  -2      109.75      127.98      6.64 o 
  20   2  -2      150.80      207.81     13.23 o 
  21   2  -2      851.60      814.07     21.28 o 
  22   2  -2      116.01      157.85     10.87 o 
  23   2  -2      347.76      364.72     21.30 o 
  24   2  -2      294.70      328.19     11.71 o 
  25   2  -2     1291.77     1224.49     29.74 o 
  26   2  -2      230.09      281.06     11.12 o 
  27   2  -2     1183.00     1076.63     27.33 o 
  28   2  -2      168.45      247.04     13.92 o 
  29   2  -2     1520.85     1473.53     45.31 o 
  30   2  -2       50.87       83.48      9.96 o 
  31   2  -2      206.98      210.88     16.09 o 
  32   2  -2       44.63       64.40      9.32 o 
  33   2  -2      173.52      157.71     18.60 o 
  34   2  -2       93.60      120.48     12.70 o 
  35   2  -2      143.97      148.39     13.11 o 
  36   2  -2       41.78       57.22     13.98 o 
  37   2  -2      113.27      122.01     13.60 o 
  38   2  -2       37.08       49.95      9.95 o 
  39   2  -2      176.91      178.05     14.95 o 
  40   2  -2       23.00       36.67     12.86 o 
  41   2  -2      334.54      371.49     20.69 o 
   0   3  -2     1333.57     1249.94     35.89 o 
   1   3  -2      178.63      244.96     20.72 o 
   2   3  -2       58.73      132.62      6.54 o 
   3   3  -2      541.18      549.87     16.82 o 
   4   3  -2      700.12      690.83     18.76 o 
   5   3  -2      146.85      254.97     19.35 o 
   6   3  -2      561.09      572.14     16.41 o 
   7   3  -2      498.65      479.41     14.61 o 
   8   3  -2      674.66      666.33     18.61 o 
   9   3  -2     1003.46      979.52     24.59 o 
  10   3  -2       30.66       88.37     33.37 o 
  11   3  -2      562.91      523.43     15.81 o 
  12   3  -2      267.67      315.86     20.53 o 
  13   3  -2       89.41      112.32      7.30 o 
  14   3  -2      490.93      480.24     15.11 o 
  15   3  -2      104.07      123.21      7.32 o 
  16   3  -2      191.03      202.07      9.21 o 
  17   3  -2       82.67       93.03      7.21 o 
  18   3  -2      175.13      185.35      8.94 o 
  19   3  -2       57.44       42.25      5.45 o 
  20   3  -2      138.99      136.40      7.89 o 
  21   3  -2      171.47      165.90      8.69 o 
  22   3  -2       18.54       41.37      7.58 o 
  24   3  -2      318.44      375.96     13.92 o 
  25   3  -2      259.66      261.33     11.63 o 
  26   3  -2       83.70       88.56      8.29 o 
  27   3  -2      376.36      381.97     15.60 o 
  28   3  -2        3.83       18.08      4.90 o 
  29   3  -2       85.77       98.93      8.91 o 
  30   3  -2       30.91       46.08     13.21 o 
  31   3  -2       67.29       62.53      9.56 o 
  32   3  -2       93.55      131.59     13.50 o 
  33   3  -2      127.26      135.82     12.78 o 
  34   3  -2       67.31      100.06     12.06 o 
  35   3  -2      101.38      101.27     12.33 o 
   0   4  -2      290.96      221.39     22.83 o 
   1   4  -2       54.77       93.85     13.00 o 
   2   4  -2      451.63      419.45     16.27 o 
   3   4  -2       72.84       79.80      8.64 o 
   4   4  -2      136.75      162.34     10.65 o 
   5   4  -2      199.67      179.33     11.67 o 
   6   4  -2      126.66      129.57      9.99 o 
   7   4  -2      315.46      262.70     12.84 o 
   8   4  -2        1.62       22.05      7.81 o 
   9   4  -2      138.10      148.76     16.35 o 
  10   4  -2      181.13      168.13     12.01 o 
  11   4  -2       48.94       69.80      7.55 o 
  12   4  -2      310.54      260.31     14.29 o 
  13   4  -2       54.67       71.87     10.78 o 
  14   4  -2      105.40      110.68      9.40 o 
  15   4  -2       60.89       68.22      8.90 o 
  16   4  -2      172.38      164.76      9.72 o 
  17   4  -2      162.99      161.99      9.74 o 
  18   4  -2      106.85      130.05     10.47 o 
  19   4  -2       37.62       38.26      6.47 o 
  20   4  -2       69.38       56.94      7.18 o 
  21   4  -2      257.48      231.33     16.26 o 
  22   4  -2      144.27      190.14     24.44 o 
  23   4  -2      298.43      280.34     16.35 o 
  24   4  -2       18.45       57.35      9.21 o 
  25   4  -2      472.18      437.76     30.99 o 
  26   4  -2      130.73      150.60     18.35 o 
   2   0  -1     2708.31     2866.77    129.26 o 
   4   0  -1     3405.50     3353.14     78.44 o 
   6   0  -1     5444.37     5021.20    117.53 o 
   8   0  -1     3783.29     3655.63     85.12 o 
  10   0  -1       31.29       27.69      5.06 o 
  12   0  -1     3571.56     3322.92    120.92 o 
  14   0  -1     4016.07     3770.18    137.78 o 
  16   0  -1     1743.55     1667.55     63.58 o 
  18   0  -1     3191.54     2823.83    115.57 o 
  34   0  -1      316.44      303.56     21.91 o 
  38   0  -1        5.43        2.55      8.67 o 
  40   0  -1       39.82       32.41     12.07 o 
  42   0  -1      358.95      367.14     27.83 o 
  44   0  -1      544.26      582.77     36.96 o 
   1   1  -1     7594.66     7703.64    126.56 o 
   2   1  -1    24994.80    27050.79    618.76 o 
   3   1  -1     7404.13     7592.08    120.55 o 
   4   1  -1     2966.78     3679.78     71.69 o 
   5   1  -1     6318.72     6534.59    123.31 o 
   6   1  -1     3828.08     4048.46     95.60 o 
   7   1  -1     1693.99     1625.68     85.66 o 
   8   1  -1      862.25      985.31     22.43 o 
   9   1  -1      176.83      202.97      4.55 o 
  10   1  -1     3223.19     3347.60     51.32 o 
  11   1  -1      611.02      617.67     12.95 o 
  12   1  -1      568.29      613.55     14.66 o 
  13   1  -1      109.58      127.81      6.33 o 
  14   1  -1      230.08      242.42      7.66 o 
  15   1  -1      651.66      549.33     13.28 o 
  16   1  -1      315.65      341.26      7.65 o 
  17   1  -1      314.52      266.50      7.34 o 
  18   1  -1       97.26      113.28      5.01 o 
  19   1  -1     1336.40     1246.97     24.77 o 
  20   1  -1      370.06      437.14     12.36 o 
  21   1  -1      335.91      312.21     10.13 o 
  22   1  -1      411.44      437.42     12.65 o 
  23   1  -1      868.04      831.77     20.33 o 
  24   1  -1      562.20      640.12     17.07 o 
  25   1  -1      699.73      646.76     17.20 o 
  26   1  -1      732.47      769.58     19.92 o 
  27   1  -1      598.90      565.75     16.08 o 
  28   1  -1      413.87      441.75     13.75 o 
  29   1  -1       87.78       93.62      7.47 o 
  30   1  -1      171.23      174.94      9.77 o 
  31   1  -1      203.37      186.43     16.97 o 
  32   1  -1       76.57       83.71     14.28 o 
  33   1  -1      180.10      167.66     16.75 o 
  34   1  -1      180.45      148.56     16.64 o 
  35   1  -1      110.98      103.70     16.72 o 
  36   1  -1       30.17       33.00     11.67 o 
  37   1  -1      177.39      158.34     12.04 o 
  38   1  -1      132.25      153.17     20.53 o 
  39   1  -1      179.87      160.35     21.32 o 
  40   1  -1       96.51      112.37     18.77 o 
  41   1  -1      179.43      204.37     21.18 o 
  42   1  -1       81.49      110.47     19.02 o 
  43   1  -1       54.85       64.74     16.34 o 
  44   1  -1       99.16      110.66     19.55 o 
   1   2  -1      572.97      532.51     11.57 o 
   2   2  -1      592.76      644.77     13.40 o 
   3   2  -1     1529.27     1456.64     26.83 o 
   4   2  -1       69.72      169.23     16.83 o 
   5   2  -1     3334.38     3316.87     56.69 o 
   6   2  -1      210.86      373.39     12.84 o 
   7   2  -1      712.06      701.26     14.30 o 
   8   2  -1      275.31      363.43      8.88 o 
   9   2  -1      690.44      704.94     17.61 o 
  10   2  -1       40.14       76.71      5.99 o 
  11   2  -1      488.85      510.64     15.53 o 
  12   2  -1       33.57       81.52      6.26 o 
  13   2  -1     1272.55     1200.85     27.37 o 
  14   2  -1      194.81      205.95      6.63 o 
  15   2  -1      479.42      472.58     13.98 o 
  16   2  -1       83.66       91.77      7.74 o 
  17   2  -1     1032.22      961.43     23.34 o 
  18   2  -1       98.08      133.64      6.55 o 
  19   2  -1      629.95      613.14     16.64 o 
  20   2  -1       14.68       45.69      4.81 o 
  21   2  -1      812.76      741.11     19.62 o 
  22   2  -1        1.91       35.85      4.55 o 
  23   2  -1     1262.67     1173.71     28.33 o 
  24   2  -1        5.43       31.06      4.43 o 
  25   2  -1       28.65       40.24      5.89 o 
  26   2  -1       10.04       24.53      4.57 o 
  27   2  -1      141.11      152.66      8.25 o 
  28   2  -1      510.44      463.21     15.19 o 
  29   2  -1      393.13      393.39     13.86 o 
  30   2  -1       84.83      100.61      8.49 o 
  31   2  -1       61.93       86.87      8.03 o 
  32   2  -1      175.74      189.75      9.76 o 
  33   2  -1      623.58      580.37     18.38 o 
  34   2  -1       10.04       48.69     11.28 o 
  35   2  -1      818.31      778.08     22.80 o 
  36   2  -1       44.42       80.23      8.06 o 
  37   2  -1      415.14      425.66     20.79 o 
  38   2  -1       13.47       30.94      8.44 o 
  39   2  -1       68.48       70.76     10.84 o 
  40   2  -1      177.93      158.41     13.31 o 
  41   2  -1        3.10        4.63     10.51 o 
   1   3  -1      617.54      572.32     14.15 o 
   2   3  -1       19.11       75.02      6.15 o 
   3   3  -1      404.73      387.26     13.34 o 
   4   3  -1      315.38      356.13     11.37 o 
   5   3  -1      654.41      657.73     14.96 o 
   6   3  -1       83.94      132.85      5.95 o 
   7   3  -1      327.98      344.35      9.76 o 
   8   3  -1      384.52      377.61     10.37 o 
   9   3  -1       19.27       31.26      3.71 o 
  10   3  -1      277.86      291.91     10.84 o 
  11   3  -1      158.43      133.41      8.79 o 
  12   3  -1      275.49      245.18     10.04 o 
  13   3  -1       40.67       48.49      5.63 o 
  14   3  -1      269.83      262.36     10.47 o 
  15   3  -1       88.25      107.04      7.11 o 
  16   3  -1      245.13      222.96      9.50 o 
  17   3  -1       87.44      121.14      7.16 o 
  18   3  -1      350.17      349.59     12.48 o 
  19   3  -1      419.60      417.95     14.86 o 
  20   3  -1       44.63       65.85      6.48 o 
  21   3  -1      237.47      237.37     13.09 o 
  22   3  -1      257.70      282.92     14.39 o 
  23   3  -1       78.05       87.16     17.32 o 
  24   3  -1      621.04      640.84     19.38 o 
  25   3  -1      392.64      474.98     15.89 o 
  26   3  -1      592.59      671.93     26.74 o 
  27   3  -1      124.97      142.60      8.67 o 
  28   3  -1       45.33       42.66      6.02 o 
  29   3  -1      115.19      105.11      9.20 o 
  30   3  -1      189.71      174.19     10.42 o 
  31   3  -1       36.27       59.43      7.46 o 
  32   3  -1      369.07      346.89     14.34 o 
  33   3  -1       19.90       30.81      6.18 o 
  34   3  -1      139.50      149.23     11.36 o 
  35   3  -1      222.78      217.14     12.24 o 
  36   3  -1        9.66       22.14     12.94 o 
   1   4  -1       46.27       42.56      5.48 o 
   2   4  -1       89.74       93.22      7.46 o 
   3   4  -1       31.22       48.88      5.49 o 
   4   4  -1      211.36      229.89      9.30 o 
   5   4  -1      380.61      326.81     11.31 o 
   6   4  -1      214.03      238.60     19.42 o 
   7   4  -1       81.56       96.42      8.06 o 
   8   4  -1      276.05      303.77     15.38 o 
   9   4  -1        4.23       20.26      6.27 o 
  10   4  -1      270.75      244.02     30.56 o 
  11   4  -1      180.62      165.02     11.46 o 
  12   4  -1      352.87      379.15     14.31 o 
  13   4  -1       13.86       38.74      6.10 o 
  14   4  -1      280.68      267.21     12.07 o 
  15   4  -1      289.47      261.09     11.87 o 
  16   4  -1       69.80       99.77     13.21 o 
  17   4  -1      153.28      147.48     17.52 o 
  18   4  -1        7.14       20.20      6.03 o 
  19   4  -1       11.23       13.17      5.81 o 
  20   4  -1       52.74       80.15     10.30 o 
  21   4  -1      103.36      106.71     17.58 o 
  22   4  -1       78.33      121.39     18.68 o 
  23   4  -1      161.69      148.73     17.73 o 
  24   4  -1       97.14      117.25     18.95 o 
  25   4  -1       41.41       46.32      8.83 o 
  26   4  -1      218.89      212.41     14.32 o 
  27   4  -1       69.77       68.00     15.81 o 
   4   0   0      758.32      331.57     12.98 o 
   6   0   0     9718.36     9601.99    209.10 o 
   8   0   0     4450.10     4040.43    234.22 o 
  10   0   0     1182.97     1118.47     21.85 o 
  12   0   0      132.98      131.55      4.98 o 
  14   0   0      553.39      501.60     13.87 o 
  16   0   0     4572.37     4570.23    107.04 o 
  18   0   0        8.80       10.47      2.94 o 
  20   0   0     7269.09     7284.33    169.36 o 
  22   0   0      853.96      835.77     22.88 o 
  24   0   0      139.96      139.28      6.73 o 
  26   0   0     1276.15     1346.65     51.32 o 
  28   0   0      387.99      396.79     23.47 o 
  30   0   0      799.21      766.72     37.34 o 
  32   0   0      165.51      156.31     15.38 o 
  34   0   0      446.82      436.18     27.17 o 
  36   0   0      390.45      385.79     26.02 o 
  38   0   0      895.11      855.92     44.00 o 
  40   0   0      164.86      160.78     17.33 o 
  42   0   0       21.58       10.66      9.72 o 
  44   0   0      153.67      216.24     21.64 o 
   0   1   0     4242.17     4664.07    145.10 o 
   1   1   0       70.55      186.96      6.16 o 
   2   1   0    13383.51    13911.48    315.09 o 
   3   1   0     2349.28     2277.93     38.35 o 
   4   1   0      142.34      192.87      4.96 o 
   5   1   0      236.80      217.52      5.13 o 
   6   1   0     5053.29     5067.42     98.17 o 
   7   1   0        8.64       14.59      1.89 o 
   8   1   0      194.26      197.38      4.84 o 
   9   1   0       11.37       25.79      2.36 o 
  10   1   0      594.67      706.69     16.00 o 
  11   1   0      287.34      278.28      7.93 o 
  12   1   0      896.75      928.40     20.50 o 
  13   1   0     1886.17     1814.09     37.49 o 
  14   1   0     1148.36     1151.60     25.10 o 
  15   1   0      904.95      867.30     26.05 o 
  16   1   0      753.39      841.41     17.27 o 
  17   1   0      898.29      920.80     18.84 o 
  18   1   0     3402.80     3691.04     66.94 o 
  19   1   0      764.16      898.72     18.74 o 
  20   1   0       12.50       98.87      6.71 o 
  21   1   0     2012.08     1977.36     46.24 o 
  22   1   0      360.06      388.07     10.16 o 
  23   1   0        0.32       10.05      2.40 o 
  24   1   0      686.43      730.29     17.95 o 
  25   1   0       13.44       46.82      4.26 o 
  26   1   0     1312.56     1219.15     25.41 o 
  27   1   0      108.85      111.28      9.25 o 
  28   1   0       88.19       86.66      7.84 o 
  29   1   0       75.14       64.42      7.74 o 
  30   1   0      242.57      209.44     10.53 o 
  31   1   0      651.45      682.32     22.13 o 
  32   1   0     1009.98     1022.88     30.22 o 
  33   1   0      121.19      126.48      9.02 o 
  34   1   0       83.15       98.46     13.12 o 
  35   1   0      142.88      149.36     13.17 o 
  36   1   0      204.63      223.59     20.06 o 
  37   1   0      173.58      187.77     19.12 o 
  38   1   0        0.09       21.47     10.88 o 
  39   1   0       12.49       22.29     11.34 o 
  40   1   0        4.89       21.27     10.90 o 
  41   1   0      143.74      167.41     19.06 o 
  42   1   0       41.79       49.82     14.06 o 
  43   1   0      304.98      293.63     24.80 o 
  44   1   0       13.75       52.89     14.73 o 
   0   2   0     2160.64     2226.64     73.59 o 
   1   2   0     2406.26     2384.89     55.23 o 
   2   2   0       76.22      142.87      8.91 o 
   3   2   0      723.14      694.67     14.23 o 
   4   2   0      394.52      337.20      8.34 o 
   5   2   0        7.31        3.60      1.76 o 
   6   2   0      280.98      251.77      6.83 o 
   7   2   0        0.77        3.68      1.60 o 
   8   2   0        3.80       21.50      3.87 o 
   9   2   0     1480.97     1438.62     26.37 o 
  10   2   0     1200.90     1154.55     21.75 o 
  11   2   0      371.38      363.82      8.67 o 
  12   2   0        0.07        9.31      1.76 o 
  13   2   0      489.51      456.53     10.25 o 
  14   2   0        3.41       21.68      2.15 o 
  15   2   0      318.89      281.00     11.91 o 
  16   2   0       35.21       54.37      6.15 o 
  17   2   0       25.76       31.40      3.98 o 
  18   2   0      435.61      402.43     12.15 o 
  19   2   0      160.06      151.72      6.91 o 
  20   2   0        4.63       23.03      3.66 o 
  21   2   0      120.85      111.52      6.43 o 
  22   2   0      747.45      722.77     19.16 o 
  23   2   0     1667.14     1596.72     36.11 o 
  24   2   0       79.10      139.78     14.53 o 
  25   2   0      202.98      238.02      9.75 o 
  26   2   0      507.61      508.10     15.51 o 
  27   2   0      194.87      199.25      9.13 o 
  28   2   0      672.34      656.71     19.28 o 
  29   2   0      501.25      482.59     15.57 o 
  30   2   0      153.74      163.37      8.80 o 
  31   2   0        0.66        5.40      3.83 o 
  32   2   0        4.29       15.94      4.55 o 
  33   2   0      707.70      683.88     20.19 o 
  34   2   0       18.34       44.38      5.97 o 
  35   2   0       98.95      100.34      8.89 o 
  36   2   0        6.37       11.77      4.75 o 
  37   2   0       37.22       34.09      7.58 o 
  38   2   0        6.59        1.15      4.46 o 
  39   2   0       81.73       89.51     17.07 o 
  40   2   0      107.89       91.85     17.53 o 
  41   2   0       29.88       19.96     12.88 o 
   0   3   0      435.93      404.52     19.09 o 
   1   3   0        7.86       32.43      3.87 o 
   2   3   0      431.27      462.93     13.45 o 
   3   3   0       10.99       40.07      5.27 o 
   4   3   0      772.22      690.94     17.78 o 
   5   3   0       55.94       80.32     11.77 o 
   6   3   0       76.42      118.55      5.52 o 
   7   3   0      696.19      653.81     14.95 o 
   8   3   0      228.32      226.53      7.57 o 
   9   3   0       32.81       66.52      4.84 o 
  10   3   0      516.67      536.17     12.96 o 
  11   3   0      426.29      412.41     10.80 o 
  12   3   0      262.62      274.00      8.39 o 
  13   3   0      492.90      468.24     11.74 o 
  14   3   0       12.06       36.89      5.80 o 
  15   3   0      233.27      223.87      9.44 o 
  16   3   0      101.03      129.76      7.17 o 
  17   3   0        6.80       17.41      3.57 o 
  18   3   0      731.71      810.26     21.70 o 
  19   3   0      422.77      458.81     14.76 o 
  20   3   0     1124.16      988.02     25.46 o 
  21   3   0      404.57      446.27     18.49 o 
  22   3   0        2.39       21.54      5.34 o 
  23   3   0      128.93      114.52      9.87 o 
  24   3   0      145.96      138.41      8.06 o 
  25   3   0      256.55      223.00     10.33 o 
  26   3   0       63.76       49.07      6.33 o 
  27   3   0       95.48      109.20      8.99 o 
  28   3   0      278.75      259.58     14.09 o 
  29   3   0        0.22       10.73      5.05 o 
  30   3   0       42.04       55.45      8.47 o 
  31   3   0      152.91      160.44     12.59 o 
  32   3   0      355.28      391.31     18.62 o 
  33   3   0        1.24       34.59      7.23 o 
  34   3   0      685.94      740.89     27.93 o 
  35   3   0      228.82      247.12     24.71 o 
  36   3   0      483.63      538.00     23.02 o 
   0   4   0     1129.41     1386.47     41.52 o 
   1   4   0       31.13      144.97      8.30 o 
   2   4   0      530.66      557.01     15.29 o 
   3   4   0       40.95       66.99      7.72 o 
   4   4   0       51.71       68.95      7.73 o 
   5   4   0       16.30       14.28      4.02 o 
   6   4   0        6.10        4.67      3.70 o 
   7   4   0      142.11      116.02      7.63 o 
   8   4   0        8.30       16.70      5.85 o 
   9   4   0       91.15      105.30     15.27 o 
  10   4   0       22.41       18.08      8.48 o 
  11   4   0      157.13      125.47     13.64 o 
  12   4   0       45.94       45.39     10.86 o 
  13   4   0       66.56       47.81      7.97 o 
  14   4   0      103.61      120.03     11.95 o 
  15   4   0        1.62        2.38      4.81 o 
  16   4   0      126.66      142.69     12.12 o 
  17   4   0      428.68      376.37     18.35 o 
  18   4   0      537.90      535.27     22.08 o 
  19   4   0       49.62       97.45     10.62 o 
  20   4   0      920.38      951.68     32.65 o 
  21   4   0       23.76       70.55     14.60 o 
  22   4   0      402.95      428.00     29.90 o 
  23   4   0      127.86      114.01     19.19 o 
  24   4   0      169.94      180.40     12.15 o 
  25   4   0       11.95       21.49      6.33 o 
  26   4   0        4.09       12.30      6.35 o 
  27   4   0      220.03      210.92     26.81 o 
   2   0   1     2706.01     2826.21     70.12 o 
   4   0   1     3423.83     3448.18     78.33 o 
   6   0   1     5445.13     5186.98    133.39 o 
   8   0   1     3805.29     3664.97    132.37 o 
  10   0   1       31.87       27.59      3.97 o 
  12   0   1     3575.62     3420.20     90.79 o 
  14   0   1     4021.24     3909.55     90.52 o 
  16   0   1     1747.12     1675.47     40.84 o 
  18   0   1     3192.51     3371.95     75.92 o 
  20   0   1     1210.78     1332.61     33.77 o 
  22   0   1     1543.66     1497.78     37.89 o 
  24   0   1      872.31      771.96     21.66 o 
  26   0   1      478.22      505.03     15.70 o 
  28   0   1     1694.87     1542.51     39.95 o 
  30   0   1      168.55      174.52     15.46 o 
  32   0   1      409.87      361.97     23.04 o 
  34   0   1      314.79      309.83     21.65 o 
  36   0   1      160.04      164.97     16.97 o 
  38   0   1        5.56        3.04      7.47 o 
  40   0   1       39.20       35.40     11.65 o 
  42   0   1      358.65      370.61     27.62 o 
  44   0   1      543.43      574.25     36.42 o 
   1   1   1     7609.22     7830.94    169.43 o 
   2   1   1    25013.77    26310.34    452.78 o 
   3   1   1     7393.40     7195.31    144.46 o 
   4   1   1     2976.15     3663.24     74.31 o 
   5   1   1     6302.76     6268.16    104.23 o 
   6   1   1     3841.51     3878.83     65.18 o 
   7   1   1     1694.76     1696.83     33.35 o 
   8   1   1      864.72      937.04     15.49 o 
   9   1   1      177.02      201.28      3.84 o 
  10   1   1     3215.48     3256.37     48.41 o 
  11   1   1      608.03      594.98     11.54 o 
  12   1   1      564.18      608.43     14.38 o 
  13   1   1      107.65      121.31      4.94 o 
  14   1   1      232.27      245.07      7.53 o 
  15   1   1      651.41      581.48     13.94 o 
  16   1   1      314.36      345.05      8.44 o 
  17   1   1      313.85      268.36      7.23 o 
  18   1   1       97.38      111.97      4.44 o 
  19   1   1     1333.23     1234.91     24.54 o 
  20   1   1      369.42      435.15     10.67 o 
  21   1   1      338.18      329.91      9.92 o 
  22   1   1      414.80      434.40     10.94 o 
  23   1   1      867.20      806.23     22.95 o 
  24   1   1      565.74      650.02     16.98 o 
  25   1   1      697.48      633.31     16.96 o 
  26   1   1      730.35      772.13     19.85 o 
  27   1   1      598.86      568.59     15.89 o 
  28   1   1      408.77      439.52     15.73 o 
  29   1   1       87.36       94.00      7.13 o 
  30   1   1      174.20      179.72      9.60 o 
  31   1   1      202.00      194.30     10.15 o 
  32   1   1       77.35       92.26      7.69 o 
  33   1   1      177.60      165.44      9.65 o 
  34   1   1      180.69      195.40     17.04 o 
  35   1   1      109.71      118.09     16.17 o 
  36   1   1       30.11       11.56      8.88 o 
  37   1   1      177.50      177.59     17.69 o 
  38   1   1      132.91      139.81     16.06 o 
  39   1   1      180.48      166.12     18.08 o 
  40   1   1       97.80      113.95     12.56 o 
  41   1   1      179.69      178.47     13.39 o 
  42   1   1       80.59       93.12     13.27 o 
  43   1   1       55.27       64.80     10.31 o 
  44   1   1       99.44      104.81     12.84 o 
   1   2   1      566.21      517.99     15.28 o 
   2   2   1      593.10      639.96     28.32 o 
   3   2   1     1520.55     1481.32     30.41 o 
   4   2   1       69.80      169.02     14.31 o 
   5   2   1     3338.28     3316.60     56.63 o 
   6   2   1      210.91      365.80      8.88 o 
   7   2   1      710.11      682.52     14.16 o 
   8   2   1      275.17      363.95      8.78 o 
   9   2   1      690.54      706.89     14.43 o 
  10   2   1       40.14       65.41      3.83 o 
  11   2   1      486.67      508.18     11.11 o 
  12   2   1       33.47       73.76      6.75 o 
  13   2   1     1266.92     1201.70     20.64 o 
  14   2   1      194.80      199.78      5.78 o 
  15   2   1      478.48      460.10     11.81 o 
  16   2   1       83.63      102.34      3.87 o 
  17   2   1     1035.78      973.12     23.11 o 
  18   2   1       98.27      143.64      8.60 o 
  19   2   1      638.49      610.87     16.40 o 
  20   2   1       14.69       41.74      6.06 o 
  21   2   1      808.00      761.98     19.57 o 
  22   2   1        1.92       35.13      4.43 o 
  23   2   1     1254.73     1193.20     28.18 o 
  24   2   1        5.48       29.17      4.18 o 
  25   2   1       28.21       44.56      5.38 o 
  26   2   1       10.12       25.91      4.53 o 
  27   2   1      141.10      161.52      8.31 o 
  28   2   1      509.97      471.93     15.04 o 
  29   2   1      391.01      407.04     13.82 o 
  30   2   1       85.19       92.33     13.38 o 
  31   2   1       61.13       66.27      6.87 o 
  32   2   1      175.96      188.39      9.30 o 
  33   2   1      621.04      599.57     18.21 o 
  34   2   1       10.12       42.19      6.86 o 
  35   2   1      815.38      816.17     26.82 o 
  36   2   1       44.44       65.83     16.48 o 
  37   2   1      416.51      438.40     18.77 o 
  38   2   1       13.49       18.28     10.96 o 
   1   3   1      620.02      578.50     23.56 o 
   2   3   1       19.38       68.19      5.78 o 
   3   3   1      402.74      384.86     11.91 o 
   4   3   1      315.48      340.14     11.97 o 
   5   3   1      651.29      622.94     16.67 o 
   6   3   1       82.85      142.19     12.82 o 
   7   3   1      328.92      341.80     10.88 o 
   8   3   1      383.10      386.80     10.36 o 
   9   3   1       19.23       33.59      3.65 o 
  10   3   1      278.88      279.34      8.52 o 
  11   3   1      158.28      130.49      5.66 o 
  12   3   1      276.70      248.53      7.80 o 
  13   3   1       40.07       48.42      4.43 o 
  14   3   1      269.36      270.07     10.25 o 
  15   3   1       89.41      105.92      6.78 o 
  16   3   1      246.52      221.57      9.15 o 
  17   3   1       87.81      117.02      6.93 o 
  18   3   1      350.26      359.38     12.23 o 
  19   3   1      416.29      396.52     16.93 o 
  20   3   1       44.49       69.31      8.94 o 
  21   3   1      237.72      252.37     20.33 o 
  22   3   1      260.12      286.62     22.09 o 
  23   3   1       78.13       73.28     26.38 o 
  24   3   1      624.04      681.10     24.30 o 
  25   3   1      391.37      454.08     19.30 o 
  26   3   1      595.86      651.71     24.45 o 
  27   3   1      124.87      154.57     12.16 o 
  28   3   1       46.88       36.11      7.15 o 
  29   3   1      114.76      110.82     14.95 o 
  30   3   1      187.89      167.69     24.59 o 
  31   3   1       35.76       67.30      9.60 o 
  32   3   1      368.14      377.52     18.16 o 
  33   3   1       19.35       39.84      7.86 o 
  34   3   1      139.37      153.16     14.07 o 
  35   3   1      221.92      205.16     13.91 o 
  36   3   1        9.66       16.47      9.23 o 
   1   4   1       46.05       52.03      6.25 o 
   2   4   1       90.78      102.71      8.64 o 
   3   4   1       31.47       49.08      6.06 o 
   4   4   1      213.96      236.06     15.32 o 
   5   4   1      380.29      335.57     12.58 o 
   6   4   1      214.66      253.19     12.14 o 
   7   4   1       81.69       86.66      8.70 o 
   8   4   1      277.07      270.05     19.27 o 
   9   4   1        4.19       19.78      7.71 o 
  10   4   1      270.36      238.71     17.89 o 
  11   4   1      181.00      164.13     15.47 o 
  12   4   1      351.64      374.24     23.24 o 
  13   4   1       13.88       38.23     10.02 o 
  14   4   1      281.01      281.06     14.99 o 
  15   4   1      288.65      302.60     15.33 o 
  16   4   1       70.38       90.78     10.78 o 
  17   4   1      152.85      146.86     13.95 o 
  18   4   1        7.14       20.84      6.27 o 
  19   4   1       11.24       15.57      6.28 o 
  20   4   1       53.01       76.40     10.33 o 
  21   4   1      103.70      146.02     21.01 o 
  22   4   1       78.83      125.81     20.06 o 
  23   4   1      162.17      132.11     21.73 o 
  24   4   1       97.27      121.22     20.76 o 
  25   4   1       41.28       48.64      8.64 o 
  26   4   1      217.47      228.52     14.60 o 
  27   4   1       69.76       88.74     19.46 o 
   0   0   2     6555.51     7101.73    295.59 o 
   2   0   2     5391.00     5453.39    159.43 o 
   4   0   2     5684.93     5635.26    110.54 o 
   6   0   2      378.14      359.63     12.68 o 
   8   0   2     1970.56     1844.96     38.28 o 
  10   0   2     2469.24     2520.77     59.56 o 
  12   0   2      297.25      323.95      9.77 o 
  14   0   2      905.02     1037.95     25.77 o 
  16   0   2      747.71      708.17     20.92 o 
  18   0   2     1456.23     1418.33     46.28 o 
  20   0   2     1591.91     1518.99     37.99 o 
  22   0   2      548.07      538.65     15.97 o 
  24   0   2      678.14      599.04     17.91 o 
  26   0   2      354.31      318.03     18.04 o 
  28   0   2     1851.59     1871.28     47.20 o 
  30   0   2     2504.07     2379.51     92.79 o 
  32   0   2      366.07      315.30     21.30 o 
  34   0   2      714.80      598.20     32.48 o 
  36   0   2       15.91       18.48      8.50 o 
  38   0   2      105.41      127.97     18.00 o 
  40   0   2      722.68      749.73     40.74 o 
  42   0   2      436.50      454.27     30.46 o 
  44   0   2       11.51       17.04     10.53 o 
   0   1   2      389.53      411.83     15.68 o 
   1   1   2     1348.24     1372.33     31.82 o 
   2   1   2     2491.65     2784.15     64.30 o 
   3   1   2     5314.40     5176.67    103.59 o 
   4   1   2     1931.30     2078.53     40.19 o 
   5   1   2     1734.76     1692.88     33.76 o 
   6   1   2      955.63      892.02     17.91 o 
   7   1   2      754.54      774.10     13.24 o 
   8   1   2      313.71      340.85     19.61 o 
   9   1   2     2540.31     2437.91     58.15 o 
  10   1   2      503.01      598.31     21.95 o 
  11   1   2     2095.40     1996.87     44.63 o 
  12   1   2     1672.00     1741.58     32.68 o 
  13   1   2     1048.08      995.11     24.68 o 
  14   1   2      398.30      434.46     11.90 o 
  15   1   2       92.38       90.55      2.69 o 
  16   1   2     1062.08     1194.99     20.63 o 
  17   1   2      435.11      423.00     12.80 o 
  18   1   2       66.91       71.32      2.89 o 
  19   1   2      160.01      147.40      4.12 o 
  20   1   2      320.89      319.27      8.50 o 
  21   1   2        8.63       14.38      2.48 o 
  22   1   2      794.31      860.83     18.07 o 
  23   1   2      514.90      498.69     12.10 o 
  24   1   2      431.19      510.39     12.36 o 
  25   1   2     1211.75     1074.02     22.64 o 
  26   1   2     1213.44     1163.49     24.25 o 
  27   1   2      960.05      909.46     22.30 o 
  28   1   2      271.65      299.18     10.50 o 
  29   1   2      380.48      344.54     11.50 o 
  30   1   2      724.11      678.94     18.27 o 
  31   1   2      258.71      270.13     10.23 o 
  32   1   2      902.80      865.68     22.17 o 
  33   1   2       21.51       38.61      4.97 o 
  34   1   2      130.24      138.11     10.54 o 
  35   1   2       38.26       57.00      8.12 o 
  36   1   2      435.23      431.54     19.23 o 
  37   1   2       17.64       33.54      7.17 o 
  38   1   2      278.89      280.37     15.44 o 
  39   1   2       11.95       14.35      5.85 o 
  40   1   2      162.55      155.66     12.10 o 
  41   1   2       94.89      108.04     12.02 o 
  42   1   2       16.34       27.93      7.43 o 
  43   1   2      287.08      341.30     18.63 o 
  44   1   2        3.06        9.09      6.67 o 
   0   2   2     5635.22     5680.44    182.99 o 
   1   2   2      506.87      579.71     23.15 o 
   2   2   2      377.07      489.48     14.37 o 
   3   2   2     3051.88     3122.41     61.39 o 
   4   2   2      492.27      737.70     44.54 o 
   5   2   2     3282.14     3212.20     62.50 o 
   6   2   2     1006.12     1164.84     35.31 o 
   7   2   2     3474.27     3429.27     59.15 o 
   8   2   2      988.74     1010.17     19.69 o 
   9   2   2     3113.77     2856.03     49.80 o 
  10   2   2      120.63      199.26     18.30 o 
  11   2   2     2301.71     2192.74     38.60 o 
  12   2   2      668.90      756.57     14.01 o 
  13   2   2      641.73      633.97     12.16 o 
  14   2   2       77.61      138.93      7.46 o 
  15   2   2      122.65      106.81      4.79 o 
  16   2   2      351.72      356.26     16.38 o 
  17   2   2      445.91      453.14     10.22 o 
  18   2   2       62.44       97.64      5.45 o 
  19   2   2      109.12      123.40      7.61 o 
  20   2   2      151.09      180.09      7.77 o 
  21   2   2      850.11      837.94     20.98 o 
  22   2   2      116.04      158.98      7.54 o 
  23   2   2      352.40      364.13     14.04 o 
  24   2   2      295.03      308.81     12.99 o 
  25   2   2     1298.29     1222.79     34.58 o 
  26   2   2      229.79      270.42     12.34 o 
  27   2   2     1186.79     1089.86     31.73 o 
  28   2   2      168.33      229.56     11.62 o 
  29   2   2     1511.66     1447.57     61.54 o 
  30   2   2       50.94       93.78     22.66 o 
  31   2   2      205.36      204.24     15.36 o 
  32   2   2       44.67       70.68      9.30 o 
  33   2   2      174.50      167.95     17.25 o 
  34   2   2       93.77      101.69     10.22 o 
  35   2   2      144.63      147.08     14.16 o 
  36   2   2       41.91       50.69      7.85 o 
  37   2   2      113.56      117.59     11.62 o 
  38   2   2       37.24       64.59     13.49 o 
  39   2   2      177.31      156.96     17.90 o 
  40   2   2       22.87       38.75     11.25 o 
  41   2   2      335.17      372.84     28.53 o 
   0   3   2     1322.96     1203.60     39.73 o 
   1   3   2      178.97      234.22     28.08 o 
   2   3   2       57.03      115.21      6.34 o 
   3   3   2      539.98      515.16     14.57 o 
   4   3   2      702.52      709.04     17.91 o 
   5   3   2      148.88      230.00     10.61 o 
   6   3   2      563.57      559.57     15.81 o 
   7   3   2      500.07      453.70     13.13 o 
   8   3   2      673.97      671.34     20.47 o 
   9   3   2     1007.11      957.57     23.10 o 
  10   3   2       30.67       76.01      5.95 o 
  11   3   2      562.33      512.26     14.55 o 
  12   3   2      266.06      301.06     10.34 o 
  13   3   2       87.74       97.82      8.03 o 
  14   3   2      489.19      458.28     18.17 o 
  15   3   2      103.03      115.91     12.89 o 
  16   3   2      191.42      188.09     10.73 o 
  17   3   2       82.39       94.34     10.01 o 
  18   3   2      176.62      190.68     10.96 o 
  19   3   2       57.14       40.83      6.54 o 
  20   3   2      139.02      139.42      9.72 o 
  21   3   2      170.99      166.28     13.48 o 
  22   3   2       19.48       47.41     11.48 o 
  23   3   2      811.49      471.44     25.06 o 
  24   3   2      317.67      394.85     17.50 o 
  25   3   2      262.00      269.69     14.54 o 
  26   3   2       84.16       73.80      9.40 o 
  27   3   2      375.28      363.55     17.41 o 
  28   3   2        3.88       13.20      4.88 o 
  29   3   2       86.52      105.67     11.80 o 
  30   3   2       30.65       34.22      7.45 o 
  31   3   2       67.28       65.47      9.53 o 
  32   3   2       93.24      137.78     17.55 o 
  33   3   2      127.43      143.85     14.59 o 
  34   3   2       67.71       90.66     13.03 o 
  35   3   2      101.11      100.77     11.98 o 
   0   4   2      292.08      260.97     17.71 o 
   1   4   2       54.71       92.63      9.09 o 
   2   4   2      451.17      421.57     16.57 o 
   3   4   2       72.69       73.24      8.34 o 
   4   4   2      135.19      162.11     17.44 o 
   5   4   2      199.76      189.52     10.72 o 
   6   4   2      125.10      122.99      8.83 o 
   7   4   2      315.00      290.36     13.27 o 
   8   4   2        1.55       21.92      8.25 o 
   9   4   2      138.09      154.91     14.79 o 
  10   4   2      180.60      175.36     15.58 o 
  11   4   2       48.65       84.26     13.70 o 
  12   4   2      307.98      280.07     19.70 o 
  13   4   2       54.96       71.39     13.12 o 
  14   4   2      104.51      122.28     15.89 o 
  15   4   2       61.12       86.55     14.14 o 
  16   4   2      173.94      184.26     16.65 o 
  17   4   2      162.93      178.82     18.95 o 
  18   4   2      108.38      129.36     11.49 o 
  19   4   2       37.63       41.70      8.08 o 
  20   4   2       70.62       73.44     10.19 o 
  21   4   2      257.67      227.76     21.94 o 
  22   4   2      145.45      176.32     19.84 o 
  23   4   2      298.49      314.63     25.67 o 
  24   4   2       18.56       55.85     13.68 o 
  25   4   2      472.94      464.24     32.99 o 
  26   4   2      130.19      174.99     24.15 o 
   2   0   3     5165.95     5550.67    161.17 o 
   4   0   3     1676.10     1809.02     45.54 o 
   6   0   3     1061.76     1124.48     24.10 o 
   8   0   3     3489.69     3565.04     76.33 o 
  10   0   3     2903.58     2921.76     60.04 o 
  12   0   3     4065.04     4102.12     83.62 o 
  14   0   3     1671.71     1834.81     39.17 o 
  16   0   3     1343.72     1357.00     29.96 o 
  18   0   3      256.59      268.34      9.43 o 
  20   0   3      641.74      645.26     18.54 o 
  22   0   3     1261.42     1310.38     33.80 o 
  24   0   3     1973.11     1905.89     47.15 o 
  26   0   3     1583.15     1581.93     40.74 o 
  28   0   3     4700.26     4390.71    105.17 o 
  30   0   3      966.29      944.44     43.14 o 
  32   0   3      226.69      261.72     19.23 o 
  34   0   3      115.85      110.99     13.44 o 
  36   0   3       49.72       52.03     11.55 o 
  38   0   3      211.19      235.42     19.60 o 
  40   0   3        5.36        3.09      7.13 o 
  42   0   3      116.02      128.61     18.22 o 
  44   0   3      477.32      510.20     32.75 o 
   1   1   3      871.65      889.60     18.89 o 
   2   1   3     2289.81     2375.04     47.65 o 
   3   1   3      798.46      760.25     16.60 o 
   4   1   3      165.23      169.48      5.38 o 
   5   1   3      387.45      383.36     10.82 o 
   6   1   3      619.45      559.73     11.58 o 
   7   1   3     1636.92     1652.41     29.71 o 
   8   1   3      451.83      545.34     18.29 o 
   9   1   3      123.81      139.27      6.85 o 
  10   1   3     1600.33     1612.05     30.74 o 
  11   1   3      259.45      287.23     12.25 o 
  12   1   3      136.52      224.03      5.74 o 
  13   1   3      551.19      557.10     11.28 o 
  14   1   3     2787.55     2803.91     39.12 o 
  15   1   3     1198.40     1181.91     17.79 o 
  16   1   3      781.87      773.53     12.33 o 
  17   1   3      315.13      285.32      5.64 o 
  18   1   3      135.54      156.12      3.89 o 
  19   1   3     1107.95     1021.32     15.66 o 
  20   1   3      132.70      156.73      4.81 o 
  21   1   3        7.30        5.79      1.29 o 
  22   1   3       82.09       76.19      2.79 o 
  23   1   3       70.50       70.18      4.42 o 
  24   1   3      299.59      260.53      8.95 o 
  25   1   3      197.33      194.00      6.80 o 
  26   1   3      105.41      126.89      6.48 o 
  27   1   3       69.11       71.27      5.89 o 
  28   1   3      436.04      452.93     13.61 o 
  29   1   3      117.89      158.54      7.51 o 
  30   1   3     2622.20     2514.16     53.43 o 
  31   1   3      699.77      774.57     20.35 o 
  32   1   3      226.92      236.56      9.71 o 
  33   1   3      424.19      367.91     12.65 o 
  34   1   3        1.37       10.32      4.65 o 
  35   1   3       19.53       30.53      6.38 o 
  36   1   3      161.78      151.20     10.98 o 
  37   1   3       37.77       45.70      8.01 o 
  38   1   3      250.40      223.19     19.51 o 
  39   1   3      172.92      198.14     13.19 o 
  40   1   3      328.05      356.95     26.09 o 
  41   1   3      196.94      219.26     20.85 o 
  42   1   3       13.54       31.89     11.62 o 
  43   1   3       87.17       84.59     15.70 o 
   1   2   3      773.91      759.73     24.51 o 
   2   2   3     1131.57     1215.92     30.56 o 
   3   2   3      607.70      656.85     18.69 o 
   4   2   3       22.78       39.55      6.19 o 
   5   2   3      330.94      315.63     10.86 o 
   6   2   3      475.44      470.03     14.60 o 
   7   2   3      923.09      901.46     20.69 o 
   8   2   3       44.84       96.34      4.94 o 
   9   2   3      545.95      588.36     14.94 o 
  10   2   3      346.58      394.41      8.39 o 
  11   2   3      877.65      850.43     15.42 o 
  12   2   3      193.26      252.52     10.80 o 
  13   2   3     1285.51     1242.71     21.60 o 
  14   2   3      206.55      270.07      7.64 o 
  15   2   3      605.49      569.30     14.16 o 
  16   2   3      194.08      227.18      7.46 o 
  17   2   3      898.73      849.57     19.71 o 
  18   2   3      193.03      179.68      9.69 o 
  19   2   3      434.06      407.89     15.61 o 
  20   2   3       96.36       92.81      9.58 o 
  21   2   3      797.41      776.21     32.22 o 
  22   2   3       69.02       90.94      9.72 o 
  23   2   3       48.78       60.75      9.36 o 
  24   2   3      235.34      229.55     15.02 o 
  25   2   3      186.50      199.17     14.40 o 
  26   2   3       49.01       54.03      9.82 o 
  27   2   3      105.44      100.12     10.89 o 
  28   2   3      203.27      181.38     14.70 o 
  29   2   3      104.77      114.56     11.87 o 
  30   2   3       65.82       68.37     10.98 o 
  31   2   3      123.30      109.31     11.96 o 
  32   2   3       37.58       66.72     11.22 o 
  33   2   3      137.93      126.69     12.29 o 
  34   2   3      108.88      114.10     14.79 o 
  35   2   3      368.21      380.93     22.33 o 
  36   2   3        6.87       16.17      7.41 o 
  37   2   3      313.38      362.11     21.80 o 
  40   2   3       18.36       25.38     10.33 o 
   1   3   3      113.16      123.03      7.42 o 
   2   3   3      793.41      724.59     22.03 o 
   3   3   3      154.32      171.79      8.91 o 
   4   3   3       99.37      121.54      7.49 o 
   5   3   3      491.66      452.29     15.95 o 
   6   3   3      341.96      406.35     14.59 o 
   7   3   3      496.94      555.02     35.07 o 
   8   3   3     2184.65     2062.97     52.00 o 
   9   3   3       81.35      199.26     29.27 o 
  10   3   3     1814.40     1775.84     46.06 o 
  11   3   3        2.84       55.20      6.67 o 
  12   3   3      508.49      529.10     14.96 o 
  13   3   3       70.48      102.21      6.52 o 
  14   3   3      299.62      294.33     13.98 o 
  15   3   3      650.44      579.10     21.51 o 
  16   3   3       70.28       89.61      7.73 o 
  17   3   3      306.44      292.78     13.88 o 
  18   3   3      216.69      219.37     12.07 o 
  19   3   3      292.99      307.37     14.76 o 
  20   3   3      513.72      501.23     20.03 o 
  21   3   3       57.61       72.21      9.27 o 
  22   3   3       20.92       27.00      9.85 o 
  23   3   3       79.99       94.80     16.48 o 
  24   3   3       76.98       81.67      9.75 o 
  25   3   3       75.80       67.21     10.55 o 
  26   3   3      297.22      305.33     15.84 o 
  27   3   3      350.01      339.26     16.69 o 
  28   3   3      456.02      454.69     20.01 o 
  29   3   3       45.67       47.88     10.29 o 
  30   3   3      544.02      563.37     30.31 o 
  31   3   3      110.72      126.99     16.66 o 
  32   3   3       55.61       89.32     14.65 o 
  33   3   3      166.35      197.23     17.49 o 
  34   3   3      131.65      157.31     16.22 o 
   1   4   3       24.49       53.63      7.37 o 
   2   4   3      492.99      481.81     18.41 o 
   3   4   3       58.79       86.76      8.92 o 
   4   4   3      674.21      686.64     23.09 o 
   5   4   3      315.73      317.13     14.42 o 
   6   4   3      361.77      324.51     14.48 o 
   7   4   3      205.86      215.58     11.59 o 
   8   4   3      372.45      386.23     23.26 o 
   9   4   3       41.13       55.71     10.90 o 
  10   4   3      253.77      270.69     19.32 o 
  11   4   3      387.83      327.67     21.71 o 
  12   4   3      137.45      161.10     15.16 o 
  13   4   3      431.13      430.24     25.51 o 
  14   4   3       62.24       72.90     12.90 o 
  15   4   3       40.22       32.04      9.33 o 
  16   4   3       16.68       19.63      8.74 o 
  17   4   3      112.12      116.97     16.57 o 
  18   4   3       23.34       38.41      9.90 o 
  19   4   3      279.73      263.91     15.19 o 
  20   4   3       25.87       24.35      6.78 o 
  21   4   3       22.49        3.49      8.45 o 
  22   4   3      157.20      155.56     18.85 o 
  23   4   3      139.39      158.93     19.51 o 
  24   4   3      371.09      400.84     30.58 o 
  25   4   3       12.58       21.00     11.41 o 
   0   0   4     2661.88     2650.24    110.43 o 
   2   0   4      822.43      858.58     27.51 o 
   4   0   4     6708.17     6905.85    173.17 o 
   6   0   4     5672.03     5783.98    145.00 o 
   8   0   4      128.13      141.63      5.27 o 
  10   0   4      554.49      585.57     14.34 o 
  12   0   4     1088.22     1176.95     26.17 o 
  14   0   4     2024.16     2029.74     43.55 o 
  16   0   4     3811.19     3743.55     77.66 o 
  18   0   4     1145.77     1153.55     26.68 o 
  20   0   4     1145.01     1095.40     25.81 o 
  22   0   4      708.84      687.13     17.47 o 
  24   0   4      110.15       97.57      6.12 o 
  26   0   4      673.53      660.11     20.07 o 
  28   0   4       70.55       56.58      5.89 o 
  30   0   4      101.49       68.54     10.75 o 
  32   0   4     2422.43     2360.26     92.23 o 
  34   0   4      806.29      765.47     38.34 o 
  36   0   4      974.44      942.16     44.98 o 
  38   0   4      298.38      333.86     23.09 o 
  40   0   4      182.90      184.87     17.77 o 
  42   0   4      215.45      201.84     19.17 o 
   0   1   4      429.51      397.37     27.24 o 
   1   1   4      530.63      551.06     11.94 o 
   2   1   4     1322.16     1327.88     25.34 o 
   3   1   4      705.56      700.39     14.66 o 
   4   1   4      842.58      864.77     17.43 o 
   5   1   4     1583.95     1568.82     29.81 o 
   6   1   4      228.52      235.39      7.22 o 
   7   1   4      649.23      606.32     12.84 o 
   8   1   4      606.98      677.54     16.51 o 
   9   1   4       17.65       18.54      5.77 o 
  10   1   4       62.26       75.19      5.30 o 
  11   1   4      258.82      308.34      8.59 o 
  12   1   4      600.89      633.39     14.81 o 
  13   1   4      816.31      752.50     13.45 o 
  14   1   4      407.52      434.90      7.87 o 
  15   1   4      132.60      158.63      5.55 o 
  16   1   4     2748.31     2851.17     40.31 o 
  17   1   4      888.57      945.47     15.18 o 
  18   1   4     1527.78     1498.02     22.34 o 
  19   1   4      316.53      345.23      6.94 o 
  20   1   4      726.95      749.24     12.37 o 
  21   1   4        9.43       19.89      2.09 o 
  22   1   4      672.33      626.92     10.90 o 
  23   1   4      284.83      293.40      8.69 o 
  24   1   4      401.59      414.86     15.19 o 
  25   1   4     1574.86     1413.85     32.44 o 
  26   1   4      157.45      202.03      8.20 o 
  27   1   4      380.10      379.69     12.01 o 
  28   1   4      181.06      158.44      7.38 o 
  29   1   4      347.75      348.49     11.67 o 
  30   1   4     1047.07      950.27     23.79 o 
  31   1   4      118.73      144.19      7.40 o 
  32   1   4       14.94       27.48      5.23 o 
  33   1   4        4.39        4.25      3.89 o 
  34   1   4      272.63      273.05     21.17 o 
  35   1   4      110.47      124.07     17.23 o 
  36   1   4      204.48      222.61     19.61 o 
  37   1   4       30.61       29.37      9.85 o 
  38   1   4      256.58      249.76     21.63 o 
  39   1   4       47.89       51.39     12.55 o 
  40   1   4       98.39       98.24     16.87 o 
  41   1   4       38.41       62.70     14.35 o 
  42   1   4       41.27       70.15     15.20 o 
   0   2   4      261.09      339.42     16.50 o 
   1   2   4      608.43      595.26     23.86 o 
   2   2   4       25.05       37.08      6.26 o 
   3   2   4       36.82       51.46      5.22 o 
   4   2   4     1260.46     1236.33     27.37 o 
   5   2   4     1097.06     1065.56     24.34 o 
   6   2   4      101.11      151.80      5.95 o 
   7   2   4     1069.32      930.55     22.35 o 
   8   2   4      280.26      279.80      9.99 o 
   9   2   4      492.82      445.98     10.94 o 
  10   2   4       69.63       86.21      4.23 o 
  11   2   4      410.39      399.93     10.18 o 
  12   2   4      679.49      699.95     15.52 o 
  13   2   4      242.59      251.89      8.47 o 
  14   2   4      254.10      252.29      8.87 o 
  15   2   4      145.45      143.23      7.58 o 
  16   2   4      162.29      204.73      9.20 o 
  17   2   4      177.04      200.26     13.86 o 
  18   2   4      248.41      238.27      8.36 o 
  19   2   4       99.29       94.53      9.24 o 
  20   2   4       69.52       77.17     10.85 o 
  21   2   4      333.43      301.15     17.74 o 
  22   2   4      605.19      502.43     24.80 o 
  23   2   4      158.63      154.96     12.32 o 
  24   2   4      410.49      360.24     20.19 o 
  25   2   4       46.43       47.92      8.91 o 
  26   2   4       37.53       67.84     11.12 o 
  27   2   4      482.14      459.11     24.12 o 
  28   2   4       17.62       52.66     10.22 o 
  29   2   4      988.63      942.23     40.54 o 
  30   2   4      195.60      180.26     14.84 o 
  31   2   4      629.29      614.62     30.03 o 
  32   2   4       96.39      118.01     12.29 o 
  33   2   4      496.81      513.73     20.46 o 
  34   2   4        8.37       52.91     10.28 o 
  35   2   4       29.17       43.53      7.52 o 
  36   2   4      226.97      238.24     13.55 o 
  37   2   4      206.73      230.57     13.36 o 
  38   2   4        1.11       11.89      8.40 o 
  39   2   4       68.51       56.72     14.32 o 
   0   3   4      475.41      515.09     24.65 o 
   1   3   4      458.63      442.48     16.67 o 
   2   3   4     1201.28     1159.81     32.29 o 
   3   3   4      173.59      182.30      9.44 o 
   4   3   4      345.87      332.42     13.18 o 
   5   3   4      287.08      277.62     20.98 o 
   6   3   4      305.01      270.48     11.71 o 
   7   3   4      648.75      582.20     19.27 o 
   8   3   4       46.77       55.47      6.21 o 
   9   3   4       41.65       43.80      5.80 o 
  10   3   4      141.22      130.50     10.98 o 
  11   3   4       36.55       40.87      5.64 o 
  12   3   4      429.54      409.82     14.86 o 
  13   3   4       84.78      121.21      9.19 o 
  14   3   4     1098.13     1004.44     31.93 o 
  15   3   4      365.93      347.49     15.87 o 
  16   3   4      375.03      392.86     28.15 o 
  17   3   4       11.90       25.73     17.48 o 
  18   3   4       64.36       93.96     16.09 o 
  19   3   4       70.52       68.75     13.60 o 
  20   3   4       60.18       75.25      8.95 o 
  21   3   4      172.80      178.75     11.29 o 
  22   3   4      383.72      343.91     25.36 o 
  25   3   4      273.55      271.14     19.27 o 
  26   3   4       58.53       73.45     12.20 o 
  27   3   4      231.16      243.64     18.17 o 
  28   3   4      186.99      181.37     15.99 o 
  29   3   4      314.97      292.67     20.89 o 
  30   3   4        7.94       14.42      8.23 o 
  31   3   4       50.88       68.30     12.98 o 
  32   3   4       97.41      122.90     16.99 o 
  33   3   4       26.96       24.82      9.19 o 
   0   4   4      105.82      131.85     12.97 o 
   1   4   4      105.12      111.90      9.21 o 
   2   4   4      162.32      186.60     10.93 o 
   3   4   4      845.09      770.57     32.31 o 
   4   4   4      656.77      697.47     55.07 o 
   5   4   4      604.85      544.65     20.14 o 
   6   4   4      278.02      332.41     14.89 o 
   7   4   4      183.37      191.66     11.14 o 
   8   4   4       23.16       36.59      9.64 o 
   9   4   4      107.33       77.14     13.38 o 
  10   4   4       34.70       30.29      9.25 o 
  11   4   4       66.98       95.64     14.56 o 
  12   4   4      182.78      136.35     14.54 o 
  13   4   4      379.11      330.51     22.54 o 
  14   4   4      437.66      461.47     27.35 o 
  15   4   4       55.92      106.87     15.04 o 
  16   4   4      814.03      786.19     38.98 o 
  17   4   4      158.73      179.22     16.77 o 
  18   4   4      627.13      590.57     33.02 o 
  19   4   4      140.36      158.61     15.98 o 
  20   4   4      303.51      304.79     22.30 o 
  23   4   4      197.90      175.60     19.95 o 
   2   0   5     1650.23     1795.30     40.96 o 
   4   0   5      989.55      917.87     93.92 o 
   6   0   5     1943.56     1989.84     53.05 o 
   8   0   5      754.40      724.64     26.32 o 
  10   0   5     1675.75     1605.69     35.21 o 
  12   0   5      201.68      214.89      7.37 o 
  14   0   5     3457.93     3600.92     75.28 o 
  16   0   5     1572.56     1575.34     34.89 o 
  18   0   5      619.88      636.93     16.58 o 
  20   0   5      208.51      214.65      8.02 o 
  22   0   5     1515.97     1396.67     36.78 o 
  24   0   5     2380.38     2299.36     56.93 o 
  26   0   5      730.05      689.80     27.39 o 
  28   0   5        2.98       17.57      3.87 o 
  30   0   5       11.10       16.36      6.77 o 
  32   0   5      217.51      186.68     15.54 o 
  34   0   5      173.97      175.78     15.49 o 
  36   0   5       59.52       73.09     12.65 o 
  38   0   5       35.03       37.08     10.31 o 
  40   0   5      326.09      333.64     23.99 o 
   1   1   5      988.16      963.02     19.90 o 
   2   1   5      649.26      744.59     16.40 o 
   3   1   5     1342.87     1288.84     25.64 o 
   4   1   5     1358.71     1399.96     27.59 o 
   5   1   5      254.73      302.15     11.22 o 
   6   1   5      657.95      652.78     14.34 o 
   7   1   5      209.27      242.66     16.77 o 
   8   1   5     1453.03     1505.73     29.03 o 
   9   1   5      203.74      215.91     18.01 o 
  10   1   5      590.90      591.34     12.30 o 
  11   1   5      581.94      567.91     12.95 o 
  12   1   5      864.61      860.86     16.23 o 
  13   1   5       68.76       83.01      4.41 o 
  14   1   5      324.56      376.16      7.29 o 
  15   1   5      323.28      309.65      6.40 o 
  16   1   5        8.74       22.76      2.02 o 
  17   1   5      259.96      238.18      5.61 o 
  18   1   5      103.23      166.57     13.72 o 
  19   1   5     2244.85     2098.21     33.72 o 
  20   1   5      452.62      482.15     10.10 o 
  21   1   5      662.91      661.57     12.81 o 
  22   1   5       52.88      105.61      6.23 o 
  23   1   5       29.81       33.42      3.23 o 
  24   1   5       50.36       64.12     14.32 o 
  25   1   5      136.56      129.66      8.47 o 
  26   1   5      344.34      356.72     14.66 o 
  27   1   5      942.07      874.97     27.32 o 
  28   1   5      490.62      457.11     17.46 o 
  29   1   5        5.66       12.52      4.74 o 
  30   1   5       68.11       87.72      7.80 o 
  31   1   5       82.01       89.02      8.92 o 
  32   1   5      187.72      183.49     10.74 o 
  33   1   5       64.28       78.61     11.11 o 
  34   1   5       38.64       47.61     11.43 o 
  35   1   5      251.26      244.85     20.35 o 
  36   1   5        5.62       24.52      9.86 o 
  37   1   5      395.82      404.69     27.73 o 
  38   1   5      150.34      170.48     18.02 o 
  39   1   5      310.81      310.66     24.65 o 
  40   1   5      143.00      170.84     18.51 o 
  41   1   5      100.16      132.24     18.90 o 
   1   2   5     1803.77     1536.26     30.05 o 
   2   2   5       33.26      110.37     10.00 o 
   3   2   5      538.03      501.97     13.54 o 
   4   2   5      368.76      365.11     10.81 o 
   5   2   5      189.07      196.60      7.29 o 
   6   2   5      145.84      161.46      6.61 o 
   7   2   5      442.17      429.34     12.12 o 
   8   2   5       25.94       47.51      6.91 o 
   9   2   5       18.55       32.53      4.04 o 
  10   2   5      167.65      192.83      7.45 o 
  11   2   5       66.99       78.12      5.12 o 
  12   2   5      296.61      329.47     10.55 o 
  13   2   5     1377.54     1272.93     36.49 o 
  14   2   5      771.58      774.53     24.31 o 
  15   2   5      319.24      292.01     12.08 o 
  16   2   5      345.38      386.79     17.27 o 
  17   2   5     1568.57     1434.06     33.74 o 
  18   2   5      142.37      173.13      9.12 o 
  19   2   5      798.28      759.81     25.05 o 
  20   2   5       25.81       45.72      6.69 o 
  21   2   5      676.71      643.00     22.15 o 
  22   2   5      239.03      277.54     13.21 o 
  23   2   5      878.03      833.22     27.22 o 
  24   2   5      218.77      239.82     12.58 o 
  25   2   5      149.50      132.51      9.71 o 
  26   2   5      162.09      146.11     10.18 o 
  27   2   5      358.94      349.97     16.06 o 
  28   2   5      119.71      135.25     11.06 o 
  29   2   5      145.60      131.05     10.04 o 
  30   2   5        1.15        3.94      4.44 o 
  31   2   5       39.39       44.88      7.65 o 
  32   2   5       79.08       94.39     10.36 o 
  33   2   5      332.23      365.65     16.87 o 
  34   2   5       54.78       61.54      8.75 o 
  35   2   5      125.08      119.14     12.06 o 
  36   2   5        4.72        2.17      5.38 o 
  37   2   5      194.22      206.39     20.86 o 
   1   3   5       54.37       71.64      7.59 o 
   2   3   5      402.98      375.58     14.59 o 
   3   3   5      525.98      520.62     18.09 o 
   4   3   5      288.74      326.73     13.42 o 
   5   3   5      717.42      661.78     21.35 o 
   6   3   5      418.17      379.08     14.66 o 
   7   3   5       14.98       37.99      5.53 o 
   8   3   5      431.54      444.13     16.22 o 
   9   3   5      113.82      109.77      7.57 o 
  10   3   5      137.01      175.42      9.51 o 
  11   3   5      354.79      347.55     21.33 o 
  12   3   5      406.71      363.05     14.28 o 
  13   3   5      159.43      167.10      9.38 o 
  14   3   5      732.83      624.08     30.56 o 
  15   3   5      359.03      305.94     19.72 o 
  17   3   5      217.17      168.45     16.16 o 
  18   3   5       43.88       60.73     12.39 o 
  19   3   5      399.64      356.67     25.31 o 
  20   3   5      128.94      139.97      9.83 o 
  21   3   5       69.29       99.21     13.93 o 
  24   3   5      116.86      109.36     15.22 o 
  25   3   5       51.04       39.42      9.90 o 
  26   3   5       52.96       56.70     11.87 o 
  27   3   5       99.20      101.63     14.51 o 
  28   3   5       60.49       75.02     12.45 o 
  29   3   5       91.76      116.86     16.23 o 
  30   3   5      482.54      440.89     25.24 o 
  31   3   5       52.84       77.71     10.57 o 
   1   4   5      122.09      142.01     12.11 o 
   2   4   5       67.21      118.59     10.98 o 
   3   4   5      350.08      298.65     16.99 o 
   4   4   5      290.97      276.43     16.57 o 
   5   4   5      207.10      190.23     11.46 o 
   6   4   5      257.60      250.65     13.06 o 
   7   4   5      179.16      158.15     10.45 o 
   8   4   5      183.54      178.89     15.91 o 
   9   4   5       81.03       81.66     13.14 o 
  10   4   5      242.71      178.31     16.33 o 
  11   4   5       23.62       30.61      9.51 o 
  12   4   5       55.06       73.55     13.11 o 
  13   4   5      186.77      135.80     14.29 o 
  14   4   5       62.80       71.92     13.24 o 
  15   4   5      133.32      127.95     16.81 o 
  16   4   5      188.79      170.95     16.21 o 
  17   4   5      113.12      123.69     17.23 o 
  18   4   5      186.08      169.06     17.13 o 
  19   4   5       16.61       32.39     10.97 o 
   0   0   6     3994.62     4342.76    164.94 o 
   2   0   6     3902.37     3866.09    164.40 o 
   4   0   6       64.11       93.34      9.81 o 
   6   0   6       12.90       13.46      6.02 o 
   8   0   6      380.34      403.65     28.51 o 
  10   0   6        3.29        6.05      3.52 o 
  12   0   6      205.52      206.56      9.43 o 
  14   0   6       72.90       94.68      8.04 o 
  16   0   6     1392.52     1375.01     31.76 o 
  18   0   6     2477.41     2387.72     59.76 o 
  20   0   6      612.02      568.96     18.34 o 
  22   0   6     2157.18     2068.59     51.81 o 
  24   0   6      391.93      346.27     13.22 o 
  26   0   6      730.43      697.15     21.79 o 
  28   0   6      260.22      264.07     11.51 o 
  30   0   6      112.54      113.53     12.04 o 
  32   0   6      132.05      115.98     12.87 o 
   0   1   6     3505.10     3406.26     89.74 o 
   1   1   6      462.08      511.31     13.78 o 
   2   1   6      331.21      386.08     10.18 o 
   3   1   6      379.59      400.03     10.74 o 
   4   1   6     1095.53     1023.02     21.65 o 
   5   1   6     1186.50     1159.59     31.15 o 
   6   1   6      609.58      662.26     15.45 o 
   7   1   6      796.89      767.01     17.18 o 
   9   1   6     1031.48      987.36     26.93 o 
  10   1   6      100.09      144.75     21.42 o 
  11   1   6      240.62      253.37     14.50 o 
  12   1   6      490.78      458.82     11.23 o 
  13   1   6      501.96      497.35     11.90 o 
  14   1   6      969.05      935.25     16.06 o 
  15   1   6      367.04      368.57      8.01 o 
  16   1   6      326.17      315.79      7.29 o 
  17   1   6      169.11      166.72      5.07 o 
  18   1   6      275.68      277.96      6.78 o 
  19   1   6        5.01       24.35      3.84 o 
  20   1   6      739.54      765.72     16.14 o 
  21   1   6     1184.45     1094.88     21.34 o 
  22   1   6      573.63      543.89     12.68 o 
  23   1   6      730.61      708.76     17.90 o 
  24   1   6      595.78      552.59     19.65 o 
  25   1   6      285.53      288.21     13.20 o 
  26   1   6      183.56      180.61     10.43 o 
  27   1   6       20.95       32.60      5.91 o 
  28   1   6      151.02      138.10      9.23 o 
  29   1   6      145.01      139.78     10.76 o 
  30   1   6       35.60       35.15      6.22 o 
  31   1   6       87.34      113.65     10.48 o 
  32   1   6       96.14       88.37      9.40 o 
  33   1   6      160.76      176.15     17.59 o 
  34   1   6      207.71      202.42     18.87 o 
  35   1   6       72.10       78.66     14.02 o 
  36   1   6       39.76       33.39      9.99 o 
  37   1   6       23.10       36.56     10.66 o 
  38   1   6       27.14       42.14     10.73 o 
  39   1   6       50.97       69.09     14.34 o 
   0   2   6      307.35      379.02     19.74 o 
   1   2   6      692.40      653.36     17.41 o 
   2   2   6      251.43      255.36      9.19 o 
   3   2   6     1023.42      955.46     23.15 o 
   4   2   6      210.81      263.74     24.20 o 
   5   2   6      306.55      294.05      9.91 o 
   6   2   6       27.16       52.04      9.40 o 
   7   2   6      783.58      713.93     21.52 o 
   8   2   6      283.67      309.99     10.59 o 
   9   2   6      502.71      452.32     13.38 o 
  10   2   6       15.05       86.33      6.85 o 
  11   2   6     1917.34     1739.35     38.10 o 
  12   2   6      184.38      285.95     11.60 o 
  13   2   6     1021.54      960.50     23.86 o 
  14   2   6       21.77       38.21      4.90 o 
  15   2   6      335.82      330.81     12.63 o 
  16   2   6      395.97      371.87     14.49 o 
  17   2   6      102.28      117.35      8.04 o 
  18   2   6       70.23       97.68     13.61 o 
  19   2   6      522.03      478.72     19.25 o 
  20   2   6      141.54      156.99     10.17 o 
  21   2   6      469.94      443.44     18.93 o 
  22   2   6       78.72      101.46     12.82 o 
  23   2   6      455.13      392.98     29.11 o 
  24   2   6      208.36      165.49     10.68 o 
  25   2   6      334.90      357.93     16.02 o 
  26   2   6       38.25       51.85      7.77 o 
  27   2   6      560.03      532.37     20.97 o 
  28   2   6      113.15      120.28     11.49 o 
  29   2   6       93.57       97.21     10.59 o 
  30   2   6        7.25       12.72      5.53 o 
  31   2   6      333.75      327.84     16.05 o 
  32   2   6      129.89      142.51     11.41 o 
  33   2   6        9.97       16.34      5.85 o 
  34   2   6      105.83      134.45     12.87 o 
  35   2   6       32.04       45.60      8.90 o 
   0   3   6      789.58      763.23     34.10 o 
   1   3   6       47.60       65.37      7.54 o 
   2   3   6      276.49      245.59     11.72 o 
   3   3   6      161.93      167.75      9.52 o 
   4   3   6      151.50      159.10      9.29 o 
   5   3   6      744.84      609.11     20.56 o 
   6   3   6       96.73      122.07      8.15 o 
   7   3   6       18.14       29.34      5.32 o 
   8   3   6      175.56      162.60     10.45 o 
   9   3   6      268.95      250.10     11.76 o 
  10   3   6       25.71       38.33      5.84 o 
  11   3   6      459.23      412.05     16.14 o 
  12   3   6      417.67      349.36     29.91 o 
  13   3   6       95.79      116.02      8.16 o 
  14   3   6      110.59      125.45     12.56 o 
  20   3   6      435.20      402.20     23.85 o 
  21   3   6      276.38      249.50     18.33 o 
  22   3   6      136.69      136.50     12.09 o 
  24   3   6      140.78      111.47     16.21 o 
  25   3   6      216.38      208.51     17.63 o 
  26   3   6       34.59       56.64     11.51 o 
  27   3   6        2.55       10.64      5.96 o 
  28   3   6       11.77       17.59      7.06 o 
  29   3   6      221.80      213.74     18.30 o 
   0   4   6      214.03      250.91     18.82 o 
   1   4   6      112.25      135.73      9.75 o 
   2   4   6      259.74      287.23     14.21 o 
   3   4   6      298.70      262.46     13.54 o 
   4   4   6       90.96      115.62     12.16 o 
   5   4   6      139.64      137.24     12.09 o 
   6   4   6       33.00       38.37      6.81 o 
   7   4   6      222.57      167.78     15.82 o 
   8   4   6       17.51       22.09      8.47 o 
   9   4   6       12.70        5.58      6.91 o 
  10   4   6       21.13       22.38      8.96 o 
  11   4   6      137.20       95.51     15.03 o 
  12   4   6       43.93       50.61     11.60 o 
  13   4   6        0.94       13.37      7.89 o 
  14   4   6       22.32       29.52     10.01 o 
  15   4   6        9.95        2.75      7.14 o 
  16   4   6       33.75       36.33     10.57 o 
   2   0   7       59.52       90.17      7.63 o 
   4   0   7      183.57      189.14     14.64 o 
   6   0   7     4165.72     4052.06    143.60 o 
   8   0   7     3239.11     3143.32    120.82 o 
  10   0   7      581.76      586.01     25.23 o 
  12   0   7      462.78      485.10     22.19 o 
  14   0   7     1133.15     1097.54     41.53 o 
  16   0   7      551.39      501.16     23.77 o 
  18   0   7      544.03      475.07     16.54 o 
  20   0   7     1830.60     1788.77     46.60 o 
  22   0   7      558.48      519.12     17.70 o 
  24   0   7      780.47      749.13     23.53 o 
  26   0   7        4.95       10.65      5.14 o 
   1   1   7      918.25      881.45     19.65 o 
   2   1   7      572.98      660.18     17.93 o 
   3   1   7      446.62      453.61     12.11 o 
   4   1   7      399.62      436.27     11.53 o 
   5   1   7      104.49      135.33      5.83 o 
   6   1   7      293.14      297.25      9.02 o 
   7   1   7       30.26       68.18      9.43 o 
   8   1   7      483.70      450.00     14.42 o 
   9   1   7      406.36      405.50     16.53 o 
  10   1   7     1251.21     1217.58     28.09 o 
  11   1   7      129.52      205.07     16.13 o 
  12   1   7     1160.23     1064.93     21.70 o 
  13   1   7       74.28      136.32      9.52 o 
  14   1   7      725.95      735.99     16.38 o 
  15   1   7      296.10      309.77      8.76 o 
  16   1   7      443.76      421.69     12.34 o 
  17   1   7      173.67      192.67     11.52 o 
  18   1   7      714.55      700.11     15.19 o 
  19   1   7      247.05      233.22      7.61 o 
  20   1   7        4.64       14.30      2.96 o 
  21   1   7      765.52      707.93     15.67 o 
  22   1   7      641.82      614.12     14.20 o 
  23   1   7      448.39      408.93     12.89 o 
  24   1   7      401.09      397.29     16.25 o 
  25   1   7        2.72        8.22      4.22 o 
  26   1   7      411.12      396.35     16.61 o 
  27   1   7      106.18      106.72      8.86 o 
  28   1   7       91.26       95.79      9.65 o 
  29   1   7       24.40       28.11      5.81 o 
  30   1   7      125.84      137.92      9.65 o 
  31   1   7        5.94        7.45      4.38 o 
  32   1   7        0.69        5.67      4.45 o 
  33   1   7       41.11       35.31     10.24 o 
  35   1   7      234.70      254.53     21.74 o 
  36   1   7       70.08       73.68     14.53 o 
  37   1   7      410.17      437.84     29.96 o 
   1   2   7      782.82      673.57     20.89 o 
   2   2   7      434.05      431.90     26.19 o 
   3   2   7      863.67      755.15     22.76 o 
   4   2   7       67.07      170.45      9.16 o 
   5   2   7     1005.29      891.74     26.40 o 
   6   2   7      264.53      311.71     20.89 o 
   7   2   7      663.47      583.89     18.77 o 
   8   2   7       19.24       31.17      5.07 o 
   9   2   7        0.82       10.32      3.73 o 
  10   2   7      239.06      222.31     10.27 o 
  11   2   7      137.94      113.15      7.28 o 
  12   2   7       10.80       21.85      3.89 o 
  13   2   7      240.71      237.09     10.82 o 
  14   2   7      238.52      261.97     24.85 o 
  15   2   7      675.77      646.79     28.74 o 
  16   2   7      492.60      493.04     23.57 o 
  17   2   7      811.74      785.61     22.89 o 
  18   2   7       91.58      114.45      7.74 o 
  19   2   7      364.07      337.61     19.99 o 
  20   2   7       84.18       85.78      9.62 o 
  21   2   7        5.08       11.57      4.92 o 
  22   2   7       24.78       24.44      5.68 o 
  23   2   7       76.94       91.18     12.32 o 
  24   2   7      110.81      132.66     10.78 o 
  25   2   7      468.25      445.65     19.02 o 
  26   2   7      147.69      148.63     10.78 o 
  27   2   7      299.69      329.31     24.57 o 
  28   2   7       24.49       32.13      6.97 o 
  29   2   7        6.33       16.92      6.38 o 
  30   2   7        3.91       29.41     11.73 o 
  31   2   7      430.35      485.71     20.85 o 
  32   2   7       46.95       79.91     11.09 o 
  33   2   7      286.29      258.94     18.69 o 
   1   3   7      798.24      704.25     23.06 o 
   2   3   7      147.78      199.25     15.53 o 
   3   3   7       38.28       66.26      7.61 o 
   4   3   7      429.86      395.57     15.78 o 
   5   3   7       51.28       69.41     15.78 o 
   6   3   7      171.36      168.44      9.93 o 
   7   3   7       21.24       32.78      5.74 o 
   8   3   7      171.47      164.70      9.85 o 
   9   3   7      159.61      141.48      9.34 o 
  10   3   7       97.77      131.16     14.23 o 
  11   3   7      116.03      108.08      9.98 o 
  12   3   7      401.37      415.02     16.73 o 
  13   3   7      120.78      169.24     10.13 o 
  14   3   7      587.19      527.22     28.28 o 
  20   3   7       87.13      102.56     14.51 o 
  21   3   7      145.94      134.51     13.73 o 
  25   3   7       28.40       55.71     10.94 o 
  26   3   7      460.93      445.53     26.81 o 
   1   4   7       32.49       29.97      6.65 o 
   2   4   7       61.23       52.61      8.08 o 
   3   4   7       22.34       26.80      6.34 o 
   4   4   7       14.69       19.05      5.73 o 
   5   4   7       10.15       14.55      5.49 o 
   6   4   7      139.28      154.12     10.69 o 
   7   4   7       22.06       36.90      9.65 o 
   8   4   7      459.17      483.89     28.68 o 
   9   4   7      187.71      179.18     16.97 o 
  10   4   7      440.52      375.43     25.03 o 
  11   4   7      110.63      139.97     18.08 o 
   0   0   8     1049.86      981.00     39.22 o 
   2   0   8     1480.35     1448.57     54.01 o 
   4   0   8      812.24      824.80     34.75 o 
   8   0   8      720.02      670.77     29.41 o 
  10   0   8       88.72       95.50     12.06 o 
  12   0   8     2993.97     2811.22     96.61 o 
  14   0   8      697.89      657.06     28.51 o 
  16   0   8      560.94      471.48     23.77 o 
  18   0   8      708.74      743.59     32.01 o 
  20   0   8      793.78      852.98     35.51 o 
  22   0   8     1138.79     1185.17     46.27 o 
  24   0   8      353.32      338.46     19.02 o 
  26   0   8      444.80      420.52     22.15 o 
   0   1   8      510.44      440.74     21.78 o 
   1   1   8        2.41       23.96      8.30 o 
   2   1   8      312.64      299.10     15.95 o 
   3   1   8      448.37      449.92     17.95 o 
   4   1   8      336.23      356.28     13.69 o 
   5   1   8       46.93       74.50     16.50 o 
   6   1   8      362.00      430.09     25.29 o 
   7   1   8      763.29      796.34     41.73 o 
   8   1   8     1081.78     1149.58     32.10 o 
   9   1   8     1504.00     1436.88     38.52 o 
  10   1   8      371.79      404.92     25.01 o 
  11   1   8      345.09      363.46     21.41 o 
  12   1   8      350.22      337.50     13.48 o 
  13   1   8      164.90      173.30      7.64 o 
  14   1   8      171.57      180.46      7.75 o 
  15   1   8       86.21      124.55     15.54 o 
  16   1   8      809.50      831.48     20.10 o 
  17   1   8       48.13       67.52      5.80 o 
  18   1   8      366.72      358.39     12.19 o 
  19   1   8       84.62       91.78      8.16 o 
  20   1   8      365.50      359.55     12.74 o 
  21   1   8      212.14      227.37      8.94 o 
  22   1   8      203.61      205.78      8.59 o 
  23   1   8       42.57       49.56      5.91 o 
  24   1   8      557.71      550.54     20.48 o 
  25   1   8      312.77      289.31     14.00 o 
  26   1   8        1.68        9.19      5.82 o 
  27   1   8       62.09       66.49      9.97 o 
  28   1   8       34.42       39.81     12.23 o 
  29   1   8      296.06      319.10     15.28 o 
  30   1   8      442.62      488.61     20.00 o 
  31   1   8      167.96      196.82     12.28 o 
  32   1   8      222.16      250.53     21.21 o 
   0   2   8      148.28      152.92     12.65 o 
   1   2   8      114.52      127.05      8.23 o 
   2   2   8      115.29      154.41     16.45 o 
   3   2   8      877.13      806.26     24.65 o 
   4   2   8       22.76       45.44      5.69 o 
   5   2   8      186.32      172.45      9.50 o 
   6   2   8        6.62       20.06      6.21 o 
   7   2   8      206.45      208.29     21.80 o 
   8   2   8      129.52      141.74     19.63 o 
   9   2   8      677.60      616.13     20.53 o 
  10   2   8        5.11       39.70      7.79 o 
  11   2   8     1236.65     1147.26     32.24 o 
  12   2   8       53.80       97.39     10.23 o 
  13   2   8       52.09       87.69     11.73 o 
  14   2   8       50.10       40.96     10.02 o 
  15   2   8       61.98       75.29     11.75 o 
  16   2   8      142.38      134.13      7.09 o 
  17   2   8      147.79      131.24      8.60 o 
  18   2   8      157.04      192.22     14.05 o 
  19   2   8       67.58       68.48     11.98 o 
  20   2   8       12.88       12.61      6.59 o 
  21   2   8       26.51       26.75      8.24 o 
  22   2   8       20.46       41.85      9.40 o 
  23   2   8      263.20      259.67     18.91 o 
  24   2   8       62.37       63.34     11.82 o 
  25   2   8      186.57      142.86     14.68 o 
  26   2   8       86.60      103.25     14.98 o 
  27   2   8      513.66      493.40     21.10 o 
  28   2   8       24.26       24.46      6.86 o 
  29   2   8      202.82      184.82     13.00 o 
  30   2   8       90.02      129.58     25.75 o 
   0   3   8      381.66      342.50     21.16 o 
   1   3   8       35.08       60.48      7.80 o 
   2   3   8      442.94      369.57     15.86 o 
   3   3   8      189.57      213.33     11.66 o 
   4   3   8       74.41       94.71      9.75 o 
   5   3   8        8.31       18.93      4.92 o 
   6   3   8      169.52      181.84     10.76 o 
   7   3   8      181.68      166.47     10.22 o 
   8   3   8       63.18       93.92      9.73 o 
   9   3   8      257.94      254.05     12.85 o 
  10   3   8      104.73      125.56      9.16 o 
  11   3   8      456.96      385.97     16.69 o 
  12   3   8      208.64      242.78     12.59 o 
  13   3   8      101.67      166.01     14.90 o 
  14   3   8      638.07      620.49     32.36 o 
  18   3   8       82.56      117.71     15.59 o 
  19   3   8       10.88       34.70      8.31 o 
  20   3   8      144.35      157.19     14.96 o 
  21   3   8       72.94       70.42     12.71 o 
   2   0   9     1008.37      979.73     28.86 o 
   4   0   9      219.74      203.00     12.04 o 
   6   0   9      321.68      305.22     18.99 o 
   8   0   9      984.27      928.14     27.86 o 
  10   0   9     5055.92     4676.87    154.03 o 
  12   0   9      412.39      420.75     21.95 o 
  14   0   9      129.31      112.25     11.49 o 
  16   0   9       87.83       82.54     12.09 o 
  18   0   9      197.16      179.18     14.33 o 
  20   0   9        1.59        2.70      5.75 o 
  22   0   9       35.56       45.00      9.36 o 
  24   0   9      225.07      276.18     17.79 o 
  26   0   9     1045.16     1006.73     42.03 o 
   1   1   9      130.12      140.22     13.04 o 
   2   1   9      266.68      272.49     12.19 o 
   3   1   9      518.03      512.19     18.27 o 
   4   1   9      482.74      493.38     17.73 o 
   5   1   9      569.35      590.57     19.77 o 
   6   1   9      204.85      253.41      9.77 o 
   7   1   9      372.33      396.14     12.69 o 
   8   1   9      540.42      554.10     20.58 o 
   9   1   9      321.88      311.94     11.11 o 
  10   1   9      326.75      295.26     13.37 o 
  11   1   9      184.88      189.24     14.76 o 
  12   1   9      318.88      330.10     11.33 o 
  13   1   9      182.77      223.84     11.46 o 
  14   1   9      528.75      532.08     15.34 o 
  15   1   9      427.20      450.28     13.89 o 
  16   1   9      576.49      573.43     16.17 o 
  17   1   9      288.83      296.16     12.00 o 
  18   1   9      120.72      138.77      7.46 o 
  19   1   9      193.97      192.00      8.68 o 
  20   1   9       55.29       76.92      6.76 o 
  21   1   9      411.04      376.89     12.44 o 
  22   1   9        3.90       11.28      4.79 o 
  23   1   9       56.23       68.98     13.52 o 
  24   1   9       17.47       20.84      8.21 o 
  25   1   9      123.02      125.94     13.48 o 
  26   1   9      272.18      312.96     20.67 o 
  27   1   9        7.26       21.96      7.32 o 
  28   1   9      284.52      281.30     19.79 o 
  29   1   9       47.75       79.89     12.93 o 
  30   1   9      121.74      139.82     17.38 o 
   1   2   9      532.80      505.76     18.65 o 
   2   2   9       32.23       73.63      8.52 o 
   3   2   9      498.15      454.77     17.13 o 
   4   2   9       60.82       94.27      9.29 o 
   5   2   9      222.92      217.36     16.61 o 
   6   2   9       83.92      116.45     10.32 o 
   7   2   9      161.30      162.19      9.87 o 
   8   2   9      304.51      270.54     12.78 o 
   9   2   9      421.45      375.96     15.51 o 
  10   2   9      139.64      140.11     13.01 o 
  11   2   9       48.16       63.80     10.83 o 
  12   2   9       22.73       64.27     10.83 o 
  13   2   9      874.90      850.69     36.47 o 
  14   2   9       68.16      114.21      8.71 o 
  15   2   9      445.81      470.02     14.61 o 
  16   2   9       77.43       83.29      8.81 o 
  17   2   9      297.92      341.36     20.21 o 
  18   2   9      230.16      231.23     12.18 o 
  19   2   9      603.98      547.49     29.65 o 
  20   2   9       37.76       56.62     11.32 o 
  21   2   9       95.70      112.02     15.51 o 
  22   2   9        0.37       26.76      7.73 o 
  23   2   9      446.67      444.27     26.28 o 
  24   2   9       96.57      123.10     17.00 o 
  25   2   9      109.43      116.38     16.56 o 
  26   2   9       56.03       65.96     13.65 o 
  27   2   9        6.12       11.61      8.27 o 
   1   3   9      103.39      126.51     10.29 o 
   2   3   9      300.98      295.95     14.47 o 
   3   3   9      247.50      253.10     13.24 o 
   4   3   9        7.97       43.98      7.23 o 
   5   3   9      108.74      126.27     11.65 o 
   6   3   9      157.60      136.57      9.80 o 
   7   3   9       29.30       47.67      7.40 o 
   8   3   9      329.96      273.10     14.97 o 
   9   3   9       10.75       37.84      6.62 o 
  10   3   9      206.73      172.42     10.98 o 
  11   3   9       58.23       57.91      8.07 o 
  12   3   9      121.14      121.09     10.28 o 
  13   3   9       43.01       61.93     12.20 o 
  14   3   9      210.64      162.76     16.09 o 
   0   0  10      564.71      513.16     26.56 o 
   2   0  10       88.43      137.13      9.15 o 
   4   0  10      480.28      475.26     18.07 o 
   6   0  10      313.16      325.82     20.71 o 
   8   0  10      318.51      314.39     14.32 o 
  10   0  10      130.88      111.54     21.54 o 
  12   0  10      330.78      321.40     15.05 o 
  14   0  10       36.98       61.71      8.32 o 
  16   0  10     1018.87     1017.32     31.34 o 
  18   0  10      942.55      942.46     41.31 o 
  20   0  10      207.44      206.99     16.22 o 
  22   0  10      216.61      225.16     16.71 o 
  24   0  10      185.01      146.19     13.95 o 
  26   0  10       34.38       59.73     11.19 o 
   0   1  10     1329.15     1334.06     52.60 o 
   1   1  10      153.15      225.09     12.43 o 
   2   1  10      240.52      256.24     12.74 o 
   3   1  10      535.80      491.58     15.13 o 
   4   1  10        0.30       22.55      4.33 o 
   5   1  10      151.90      146.67      9.84 o 
   6   1  10       18.55       48.23      7.02 o 
   7   1  10      375.65      403.59     16.51 o 
   8   1  10      305.85      289.53     13.76 o 
   9   1  10      397.73      422.93     13.91 o 
  10   1  10      550.33      509.43     15.80 o 
  11   1  10      283.60      297.25     23.82 o 
  12   1  10      207.35      194.39     12.65 o 
  13   1  10      355.54      352.44     15.41 o 
  14   1  10      143.53      183.35      8.94 o 
  15   1  10      134.53      140.62      8.38 o 
  16   1  10      258.26      292.52     12.43 o 
  17   1  10       42.69       61.39      6.47 o 
  18   1  10      205.20      194.59     13.09 o 
  19   1  10       90.15       97.72      9.76 o 
  20   1  10      199.73      207.51      9.51 o 
  21   1  10       70.02       73.14      7.18 o 
  22   1  10       51.32       55.86      8.30 o 
  23   1  10      159.71      154.82     15.58 o 
  24   1  10       49.20       57.69     11.82 o 
  25   1  10      211.86      215.69     17.63 o 
  26   1  10       89.26      108.33     15.04 o 
  27   1  10      213.50      258.05     19.16 o 
   0   2  10      160.33      184.35     15.41 o 
   1   2  10       50.52       80.24      9.10 o 
   2   2  10       42.91       72.07      8.64 o 
   3   2  10      170.25      168.18     10.39 o 
   4   2  10      148.17      186.93     28.89 o 
   5   2  10      725.29      703.74     24.12 o 
   6   2  10       77.10      138.24      9.72 o 
   7   2  10      495.96      479.64     18.72 o 
   8   2  10      178.96      168.60     16.98 o 
   9   2  10       65.20      103.89     14.59 o 
  10   2  10       36.59       55.94     11.04 o 
  11   2  10      261.23      253.98     18.03 o 
  12   2  10      222.71      222.16     12.33 o 
  13   2  10      240.99      253.70     13.01 o 
  14   2  10       83.69      116.76      8.24 o 
  15   2  10      392.04      375.13     13.26 o 
  16   2  10       36.54       57.68     18.94 o 
  17   2  10      167.39      152.46     14.44 o 
  20   2  10       23.63       38.43      9.34 o 
  21   2  10      115.62       93.95     14.48 o 
  22   2  10       20.17       26.93      8.46 o 
   0   3  10      229.58      214.71     17.71 o 
   1   3  10       61.26       65.42      8.98 o 
   2   3  10      120.87      138.27     11.34 o 
   3   3  10      186.49      175.74     11.52 o 
   4   3  10       28.71       34.37      6.92 o 
   5   3  10      145.31      139.34     10.34 o 
   6   3  10       65.98       67.80      9.34 o 
   7   3  10       41.35       49.43      8.69 o 
   8   3  10       99.06      105.41     11.29 o 
   9   3  10       56.67       67.96     12.52 o 
   2   0  11      954.45      964.44     43.04 o 
   4   0  11      649.56      672.84     23.69 o 
   6   0  11     1281.88     1327.17     54.96 o 
   8   0  11      652.79      665.77     23.59 o 
  10   0  11      383.04      352.39     16.01 o 
  12   0  11      114.32      139.28     17.83 o 
  14   0  11       98.76      129.16     11.83 o 
  16   0  11      111.79      116.53     22.83 o 
  18   0  11       48.83       37.54      7.56 o 
  20   0  11       99.48      142.43     12.66 o 
  22   0  11       27.77       36.40     16.69 o 
   1   1  11       98.31      146.12     19.49 o 
   2   1  11       38.08       39.39      7.11 o 
   3   1  11       26.93       38.41      5.80 o 
   4   1  11      216.28      220.78     12.52 o 
   5   1  11      162.94      171.70     11.16 o 
   6   1  11      111.50      153.49     11.58 o 
   7   1  11      329.78      333.71     15.74 o 
   8   1  11      561.83      568.56     21.44 o 
   9   1  11        7.87       35.87      5.38 o 
  10   1  11      379.49      397.98     13.98 o 
  11   1  11       36.68       43.87      6.11 o 
  12   1  11      176.57      192.95     11.78 o 
  13   1  11      120.39      139.79      9.32 o 
  14   1  11      192.26      197.00      9.72 o 
  15   1  11      200.24      176.97     10.57 o 
  16   1  11       41.70       45.01      6.17 o 
  17   1  11       91.07      105.98      8.80 o 
  18   1  11       45.41       48.66      6.41 o 
  19   1  11      334.23      306.05     12.16 o 
  20   1  11       23.44       35.74      7.47 o 
  21   1  11      108.28      128.64     12.17 o 
  22   1  11      526.72      543.43     21.26 o 
   1   2  11      461.22      425.73     18.04 o 
   2   2  11       92.12      119.26     11.35 o 
   3   2  11       64.57       82.90      9.58 o 
   4   2  11       40.67       74.67      9.35 o 
   5   2  11      174.44      163.89     10.91 o 
   6   2  11       43.80       58.29      8.54 o 
   7   2  11       46.94       31.64      6.75 o 
   8   2  11      188.07      155.87     10.71 o 
   9   2  11       49.97       85.43     14.78 o 
  10   2  11      437.36      411.62     20.98 o 
  11   2  11      163.71      178.53     11.49 o 
  12   2  11      165.72      140.24     10.47 o 
  13   2  11       30.32       28.01      7.12 o 
  14   2  11       66.63       68.75     10.44 o 
  15   2  11      131.17      144.04     18.18 o 
   2   0  12      456.05      469.72     27.69 o 
   4   0  12      467.50      506.20     22.88 o 
   6   0  12       93.08      124.26     17.34 o 
   8   0  12       71.11       70.21     13.95 o 
  10   0  12       88.38      138.91     26.76 o 
  12   0  12      171.94      175.08     11.90 o 
  14   0  12      407.76      460.33     23.93 o 
  16   0  12      547.62      622.41     23.83 o 
   0   1  12      128.36      168.69     16.11 o 
   1   1  12        2.07       16.22      4.83 o 
   2   1  12      255.08      295.19     12.35 o 
   3   1  12      198.53      221.24     10.58 o 
   4   1  12      320.15      322.82     16.04 o 
   5   1  12      198.63      215.75     12.85 o 
   6   1  12       17.79       32.18      7.04 o 
   7   1  12      197.61      204.90     12.67 o 
   8   1  12      130.83      145.66      9.76 o 
   9   1  12       17.25       24.36      5.83 o 
  10   1  12       63.67      106.75     15.06 o 
  11   1  12       44.72       45.83      8.59 o 
  12   1  12      183.47      160.84     11.80 o 
  13   1  12      316.66      329.54     16.41 o 
  14   1  12       88.89       91.96      8.75 o 
                                                 
